# Supplementary material for: Evidence of anticipatory forest use behaviours under policy introduction: a systematic map protocol
Source: Environ Evid. 2023 Sep 26;12:20. doi: 10.1186/s13750-023-00307-0 (PMC11116263; doi:10.1186/s13750-023-00307-0)
Supplement: Supplementary file 2 — Additional file 2. Data extraction test. [file 13750_2023_307_MOESM2_ESM.xlsx]

## Sheet: Table
Bibliographic information		Bibliographic information										Study location								Evidence type and methods					Forest cover dynamics			Policy context					Temporal dimension			Forest characteristics		Link
General ID Article	General ID study	ID article	ID study	Study short title	Authors	Article title	Year	Keywords	Journal/Publisher	Document type	DOI	Country	Locality	Scale	Biome	Latitude	Longitude	Coordinates source	Coordinates comment	Evidence type	Secondary evidence source	Study type	Collection methods	Analysis methods	Anticipatory behaviour	Behaviour objective	Post-policy forest dynamic	Policy type	Policy name	Policy dynamic	Policy institution	Actors	Policy year	Policy duration	Behaviour duration	Forest type	Forest definition	Google Scholar Link
1	1	1	1	Aldrich (2012-1)	Aldrich, S., R. Walker, C. Simmons, M. Caldas and S. Perz	Contentious Land Change in the Amazon's Arc of Deforestation	2012	Amazon; deforestation; land change science; land reform; political ecology	Annals of the American Association of Geographers (Volume 102, Issue 1)	Peer-reviewed article	10.1080/00045608.2011.620501	Brazil	Bala do Sul ranch, southeastern Pará	Local	Tropical and subtropical moist broadleaf forests	-5.38146	-49.1323	Imputed	Obtained coordinates for Maraba City from this website: https://latitude.to/articles-by-country/br/brazil/167250/rio-claro-rio-de-janeiro, given that no exact location can be extracted from article	Empirical - quantitative	N/A	Political ecology and land change science analysis	Satellite imagery processing (Landsat)	Regression analysis (Ordinary Least Squares and Spatial)	Excessive deforestation; preemptive actions; contentious land change	Securing land rights; preventing land invasion	Increased forest loss	Land titling programme	Constitution; Direct Action Land Reform (DALR)	Conflict around existing policy	Federal government agency - Instituto Nacional de Colonização e Reforma Agrária (National Institute for Colonization and Agrarian Reform - INCRA)	Largeholder ranchers and Brazil nut producers (Machado family); Direct Action Land Reform participants (Landless Workers Movement, Movimento dos Trabalhadores Rurais Sem Terra (MST))	1988 (Brazilian Constitution); 1979 (First mention to Direct Action Land Reform)	Not specified	Since 1988 (case studied 1996-2004)	Amazonian forest	Not provided	https://scholar.google.ch/scholar?hl=es&as_sdt=0%2C5&q=Contentious+Land+Change+in+the+Amazon%27s+Arc+of+Deforestation&btnG=
6	7	1	1	Aldrich (2012-1)	Aldrich, S., R. Walker, C. Simmons, M. Caldas and S. Perz	Contentious Land Change in the Amazon's Arc of Deforestation	2012	Amazon; deforestation; land change science; land reform; political ecology	Annals of the American Association of Geographers (Volume 102, Issue 1)	Peer-reviewed article	10.1080/00045608.2011.620501	Brazil	Bala do Sul ranch, southeastern Pará	Local	Tropical and subtropical moist broadleaf forests	-5.38146	-49.1323	Imputed	Obtained coordinates for Maraba City from this website: https://latitude.to/articles-by-country/br/brazil/167250/rio-claro-rio-de-janeiro, given that no exact location can be extracted from article	Empirical - quantitative	N/A	Political ecology and land change science analysis	Cadastral coverage of properties	Cadastral data analysis	Excessive deforestation; preemptive actions; contentious land change	Securing land rights; preventing land invasion	Increased forest loss	Land titling programme	Constitution; Direct Action Land Reform (DALR)	Conflict around existing policy	Federal government agency - Instituto Nacional de Colonização e Reforma Agrária (National Institute for Colonization and Agrarian Reform - INCRA)	Largeholder ranchers and Brazil nut producers (Machado family); Direct Action Land Reform participants (Landless Workers Movement, Movimento dos Trabalhadores Rurais Sem Terra (MST))	1988 (Brazilian Constitution); 1979 (First mention to Direct Action Land Reform)	Not specified	Since 1988 (case studied 1996-2004)	Amazonian forest	Not provided	https://scholar.google.ch/scholar?hl=es&as_sdt=0%2C5&q=Contentious+Land+Change+in+the+Amazon%27s+Arc+of+Deforestation&btnG=
19	20	1	1	Aldrich (2012-1)	Aldrich, S., R. Walker, C. Simmons, M. Caldas and S. Perz	Contentious Land Change in the Amazon's Arc of Deforestation	2012	Amazon; deforestation; land change science; land reform; political ecology	Annals of the American Association of Geographers (Volume 102, Issue 1)	Peer-reviewed article	10.1080/00045608.2011.620501	Brazil	Bala do Sul ranch, southeastern Pará	Local	Tropical and subtropical moist broadleaf forests	-5.38146	-49.1323	Imputed	Obtained coordinates for Maraba City from this website: https://latitude.to/articles-by-country/br/brazil/167250/rio-claro-rio-de-janeiro, given that no exact location can be extracted from article	Secondary evidence (from newspaper)	N/A	Political ecology and land change science analysis	Regional newspapers	Newspaper article review	Excessive deforestation; preemptive actions; contentious land change	Securing land rights; preventing land invasion	Increased forest loss	Land titling programme	Constitution; Direct Action Land Reform (DALR)	Conflict around existing policy	Federal government agency - Instituto Nacional de Colonização e Reforma Agrária (National Institute for Colonization and Agrarian Reform - INCRA)	Largeholder ranchers and Brazil nut producers (Machado family); Direct Action Land Reform participants (Landless Workers Movement, Movimento dos Trabalhadores Rurais Sem Terra (MST))	1988 (Brazilian Constitution); 1979 (First mention to Direct Action Land Reform)	Not specified	Since 1988 (case studied 1996-2004)	Amazonian forest	Not provided	https://scholar.google.ch/scholar?hl=es&as_sdt=0%2C5&q=Contentious+Land+Change+in+the+Amazon%27s+Arc+of+Deforestation&btnG=
		1	1	Aldrich (2012-1)	Aldrich, S., R. Walker, C. Simmons, M. Caldas and S. Perz	Contentious Land Change in the Amazon's Arc of Deforestation	2012	Amazon; deforestation; land change science; land reform; political ecology	Annals of the American Association of Geographers (Volume 102, Issue 1)	Peer-reviewed article	10.1080/00045608.2011.620501	Brazil	Bala do Sul ranch, southeastern Pará	Local	Tropical and subtropical moist broadleaf forests	-5.38146	-49.1323	Imputed	Obtained coordinates for Maraba City from this website: https://latitude.to/articles-by-country/br/brazil/167250/rio-claro-rio-de-janeiro, given that no exact location can be extracted from article	Empirical - qualitative	N/A	Political ecology and land change science analysis	Interviews (key informant)	Qualitative description	Excessive deforestation; preemptive actions; contentious land change	Securing land rights; preventing land invasion	Increased forest loss	Land titling programme	Constitution; Direct Action Land Reform (DALR)	Conflict around existing policy	Federal government agency - Instituto Nacional de Colonização e Reforma Agrária (National Institute for Colonization and Agrarian Reform - INCRA)	Largeholder ranchers and Brazil nut producers (Machado family); Direct Action Land Reform participants (Landless Workers Movement, Movimento dos Trabalhadores Rurais Sem Terra (MST))	1988 (Brazilian Constitution); 1979 (First mention to Direct Action Land Reform)	Not specified	Since 1988 (case studied 1996-2004)	Amazonian forest	Not provided	https://scholar.google.ch/scholar?hl=es&as_sdt=0%2C5&q=Contentious+Land+Change+in+the+Amazon%27s+Arc+of+Deforestation&btnG=
19	20	1	1	Aldrich (2012-1)	Aldrich, S., R. Walker, C. Simmons, M. Caldas and S. Perz	Contentious Land Change in the Amazon's Arc of Deforestation	2012	Amazon; deforestation; land change science; land reform; political ecology	Annals of the American Association of Geographers (Volume 102, Issue 1)	Peer-reviewed article	10.1080/00045608.2011.620501	Brazil	Bala do Sul ranch, southeastern Pará	Local	Tropical and subtropical moist broadleaf forests	-5.38146	-49.1323	Imputed	Obtained coordinates for Maraba City from this website: https://latitude.to/articles-by-country/br/brazil/167250/rio-claro-rio-de-janeiro, given that no exact location can be extracted from article	Theoretical	N/A	Political ecology and land change science analysis	Based on their empirical analysis	Theoretical framework elaboration	Excessive deforestation; preemptive actions; contentious land change	Securing land rights; preventing land invasion	Increased forest loss	Land titling programme	Constitution; Direct Action Land Reform (DALR)	Conflict around existing policy	Federal government agency - Instituto Nacional de Colonização e Reforma Agrária (National Institute for Colonization and Agrarian Reform - INCRA)	Largeholder ranchers and Brazil nut producers (Machado family); Direct Action Land Reform participants (Landless Workers Movement, Movimento dos Trabalhadores Rurais Sem Terra (MST))	1988 (Brazilian Constitution); 1979 (First mention to Direct Action Land Reform)	Not specified	Since 1988 (case studied 1996-2004)	Amazonian forest	Not provided	https://scholar.google.ch/scholar?hl=es&as_sdt=0%2C5&q=Contentious+Land+Change+in+the+Amazon%27s+Arc+of+Deforestation&btnG=
21	22	1	2	Aldrich (2012-2)	Aldrich, S., R. Walker, C. Simmons, M. Caldas and S. Perz	Contentious Land Change in the Amazon's Arc of Deforestation	2012	Amazon; deforestation; land change science; land reform; political ecology	Annals of the American Association of Geographers (Volume 102, Issue 1)	Peer-reviewed article	10.1080/00045608.2011.620501	Brazil	Brazil nut polygon, southeastern Pará	Sub-national	Tropical and subtropical moist broadleaf forests	-6.02474	-48.9193	Imputed	Estimated location visually from map in article page 104 (Figure 1)	Empirical - quantitative	N/A	Political ecology and land change science analysis	Satellite imagery processing (Landsat)	Regression analysis (Ordinary Least Squares and Spatial)	Preemptive deforestation	Securing land rights; land invasion prevention	Increased forest loss	Land titling programme	Constitution; Direct Action Land Reform (DALR)	Conflict around existing policy	Federal government agency - Instituto Nacional de Colonização e Reforma Agrária (National Institute for Colonization and Agrarian Reform - INCRA)	Largeholders	1988 (Brazilian Constitution); 1979 (First mention to Direct Action Land Reform)	Not specified	Since 1988 (case studied 1996-2004)	Amazonian forest	Not provided	https://scholar.google.ch/scholar?hl=es&as_sdt=0%2C5&q=Contentious+Land+Change+in+the+Amazon%27s+Arc+of+Deforestation&btnG=
17	18	1	2	Aldrich (2012-2)	Aldrich, S., R. Walker, C. Simmons, M. Caldas and S. Perz	Contentious Land Change in the Amazon's Arc of Deforestation	2012	Amazon; deforestation; land change science; land reform; political ecology	Annals of the American Association of Geographers (Volume 102, Issue 1)	Peer-reviewed article	10.1080/00045608.2011.620501	Brazil	Brazil nut polygon, southeastern Pará	Sub-national	Tropical and subtropical moist broadleaf forests	-6.02474	-48.9193	Imputed	Estimated location visually from map in article page 104 (Figure 1)	Empirical - quantitative	N/A	Political ecology and land change science analysis	Cadastral coverage of properties	Cadastral data analysis	Preemptive deforestation	Securing land rights; land invasion prevention	Increased forest loss	Land titling programme	Constitution; Direct Action Land Reform (DALR)	Conflict around existing policy	Federal government agency - Instituto Nacional de Colonização e Reforma Agrária (National Institute for Colonization and Agrarian Reform - INCRA)	Largeholders	1988 (Brazilian Constitution); 1979 (First mention to Direct Action Land Reform)	Not specified	Since 1988 (case studied 1996-2004)	Amazonian forest	Not provided	https://scholar.google.ch/scholar?hl=es&as_sdt=0%2C5&q=Contentious+Land+Change+in+the+Amazon%27s+Arc+of+Deforestation&btnG=
3	3	1	2	Aldrich (2012-2)	Aldrich, S., R. Walker, C. Simmons, M. Caldas and S. Perz	Contentious Land Change in the Amazon's Arc of Deforestation	2012	Amazon; deforestation; land change science; land reform; political ecology	Annals of the American Association of Geographers (Volume 102, Issue 1)	Peer-reviewed article	10.1080/00045608.2011.620501	Brazil	Brazil nut polygon, southeastern Pará	Sub-national	Tropical and subtropical moist broadleaf forests	-6.02474	-48.9193	Imputed	Estimated location visually from map in article page 104 (Figure 1)	Secondary evidence (from newspaper)	N/A	Political ecology and land change science analysis	Regional newspapers	Newspaper article review	Preemptive deforestation	Securing land rights; land invasion prevention	Increased forest loss	Land titling programme	Constitution; Direct Action Land Reform (DALR)	Conflict around existing policy	Federal government agency - Instituto Nacional de Colonização e Reforma Agrária (National Institute for Colonization and Agrarian Reform - INCRA)	Largeholders	1988 (Brazilian Constitution); 1979 (First mention to Direct Action Land Reform)	Not specified	Since 1988 (case studied 1996-2004)	Amazonian forest	Not provided	https://scholar.google.ch/scholar?hl=es&as_sdt=0%2C5&q=Contentious+Land+Change+in+the+Amazon%27s+Arc+of+Deforestation&btnG=
3	4	1	2	Aldrich (2012-2)	Aldrich, S., R. Walker, C. Simmons, M. Caldas and S. Perz	Contentious Land Change in the Amazon's Arc of Deforestation	2012	Amazon; deforestation; land change science; land reform; political ecology	Annals of the American Association of Geographers (Volume 102, Issue 1)	Peer-reviewed article	10.1080/00045608.2011.620501	Brazil	Brazil nut polygon, southeastern Pará	Sub-national	Tropical and subtropical moist broadleaf forests	-6.02474	-48.9193	Imputed	Estimated location visually from map in article page 104 (Figure 1)	Theoretical	N/A	Political ecology and land change science analysis	Based on their empirical analysis	N/A	Preemptive deforestation	Securing land rights; land invasion prevention	Increased forest loss	Land titling programme	Constitution; Direct Action Land Reform (DALR)	Conflict around existing policy	Federal government agency - Instituto Nacional de Colonização e Reforma Agrária (National Institute for Colonization and Agrarian Reform - INCRA)	Largeholders	1988 (Brazilian Constitution); 1979 (First mention to Direct Action Land Reform)	Not specified	Since 1988 (case studied 1996-2004)	Amazonian forest	Not provided	https://scholar.google.ch/scholar?hl=es&as_sdt=0%2C5&q=Contentious+Land+Change+in+the+Amazon%27s+Arc+of+Deforestation&btnG=
10	11	2	3	Alston (2000)	Alston, L. J., G. D. Libecap and B. Mueller	Land Reform Policies, the Sources of Violent Conflict, and Implications for Deforestation in the Brazilian Amazon	2000	N/A	Journal of Environmental Economics and Management (Volume 39, Issue 2)	Peer-reviewed article	10.1006/jeem.1999.1103	Brazil	Amazon state of Pará	Sub-national	Tropical and subtropical moist broadleaf forests	-3.9804	-53.0714	Imputed	Centroid of Para State	Empirical - quantitative	N/A	Behaviour analysis	Census data	Behavioural modelling	Premature replacement of forest	Securing property land rights	Not mentioned	Land titling programme	Constitutional law; land reform	Conflict around existing policy	federal government agency - Instituto Nacional de Colonização e Reforma Agrária (National Institute for Colonization and Agrarian Reform - INCRA); the President (they are responsible for the reform)	Land owners and squatters (posseiros)	1971 (creation of INCRA: National Institute for Colonization and Agrarian Reform); 1988 (Brazilian Constitution)	Not specified	1991-1994 (years of study)	Amazon rain forest	Not provided	https://scholar.google.ch/scholar?hl=es&as_sdt=0%2C5&q=Land+Reform+Policies%2C+the+Sources+of+Violent+Conflict%2C+and+Implications+for+Deforestation+in+the+Brazilian+Amazon&btnG=
		2	3	Alston (2000)	Alston, L. J., G. D. Libecap and B. Mueller	Land Reform Policies, the Sources of Violent Conflict, and Implications for Deforestation in the Brazilian Amazon	2000	N/A	Journal of Environmental Economics and Management (Volume 39, Issue 2)	Peer-reviewed article	10.1006/jeem.1999.1103	Brazil	Amazon state of Pará	Sub-national	Tropical and subtropical moist broadleaf forests	-3.9804	-53.0714	Imputed	Centroid of Para State	Empirical - quantitative	N/A	Behaviour analysis	Land conflict data (from NGO)	Behavioural modelling	Premature replacement of forest	Securing property land rights	Not mentioned	Land titling programme	Constitutional law; land reform	Conflict around existing policy	federal government agency - Instituto Nacional de Colonização e Reforma Agrária (National Institute for Colonization and Agrarian Reform - INCRA); the President (they are responsible for the reform)	Land owners and squatters (posseiros)	1971 (creation of INCRA: National Institute for Colonization and Agrarian Reform); 1988 (Brazilian Constitution)	Not specified	1991-1994 (years of study)	Amazon rain forest	Not provided	https://scholar.google.ch/scholar?hl=es&as_sdt=0%2C5&q=Land+Reform+Policies%2C+the+Sources+of+Violent+Conflict%2C+and+Implications+for+Deforestation+in+the+Brazilian+Amazon&btnG=
		2	3	Alston (2000)	Alston, L. J., G. D. Libecap and B. Mueller	Land Reform Policies, the Sources of Violent Conflict, and Implications for Deforestation in the Brazilian Amazon	2000	N/A	Journal of Environmental Economics and Management (Volume 39, Issue 2)	Peer-reviewed article	10.1006/jeem.1999.1103	Brazil	Amazon state of Pará	Sub-national	Tropical and subtropical moist broadleaf forests	-3.9804	-53.0714	Imputed	Centroid of Para State	Empirical - quantitative	N/A	Behaviour analysis	Settlement project data (from government agency)	Behavioural modelling	Premature replacement of forest	Securing property land rights	Not mentioned	Land titling programme	Constitutional law; land reform	Conflict around existing policy	federal government agency - Instituto Nacional de Colonização e Reforma Agrária (National Institute for Colonization and Agrarian Reform - INCRA); the President (they are responsible for the reform)	Land owners and squatters (posseiros)	1971 (creation of INCRA: National Institute for Colonization and Agrarian Reform); 1988 (Brazilian Constitution)	Not specified	1991-1994 (years of study)	Amazon rain forest	Not provided	https://scholar.google.ch/scholar?hl=es&as_sdt=0%2C5&q=Land+Reform+Policies%2C+the+Sources+of+Violent+Conflict%2C+and+Implications+for+Deforestation+in+the+Brazilian+Amazon&btnG=
2	2	2	3	Alston (2000)	Alston, L. J., G. D. Libecap and B. Mueller	Land Reform Policies, the Sources of Violent Conflict, and Implications for Deforestation in the Brazilian Amazon	2000	N/A	Journal of Environmental Economics and Management (Volume 39, Issue 2)	Peer-reviewed article	10.1006/jeem.1999.1103	Brazil	Amazon state of Pará	Sub-national	Tropical and subtropical moist broadleaf forests	-3.9804	-53.0714	Imputed	Centroid of Para State	Empirical - qualitative	N/A	Behaviour analysis	Policy documents	Policy review	Premature replacement of forest	Securing property land rights	Not mentioned	Land titling programme	Constitutional law; land reform	Conflict around existing policy	federal government agency - Instituto Nacional de Colonização e Reforma Agrária (National Institute for Colonization and Agrarian Reform - INCRA); the President (they are responsible for the reform)	Land owners and squatters (posseiros)	1971 (creation of INCRA: National Institute for Colonization and Agrarian Reform); 1988 (Brazilian Constitution)	Not specified	1991-1994 (years of study)	Amazon rain forest	Not provided	https://scholar.google.ch/scholar?hl=es&as_sdt=0%2C5&q=Land+Reform+Policies%2C+the+Sources+of+Violent+Conflict%2C+and+Implications+for+Deforestation+in+the+Brazilian+Amazon&btnG=
24	30	2	3	Alston (2000)	Alston, L. J., G. D. Libecap and B. Mueller	Land Reform Policies, the Sources of Violent Conflict, and Implications for Deforestation in the Brazilian Amazon	2000	N/A	Journal of Environmental Economics and Management (Volume 39, Issue 2)	Peer-reviewed article	10.1006/jeem.1999.1103	Brazil	Amazon state of Pará	Sub-national	Tropical and subtropical moist broadleaf forests	-3.9804	-53.0714	Imputed	Centroid of Para State	Theoretical	N/A	Behaviour analysis	Based on their empirical analysis	Theoretical framework elaboration	Premature replacement of forest	Securing property land rights	Not mentioned	Land titling programme	Constitutional law; land reform	Conflict around existing policy	federal government agency - Instituto Nacional de Colonização e Reforma Agrária (National Institute for Colonization and Agrarian Reform - INCRA); the President (they are responsible for the reform)	Land owners and squatters (posseiros)	1971 (creation of INCRA: National Institute for Colonization and Agrarian Reform); 1988 (Brazilian Constitution)	Not specified	1991-1994 (years of study)	Amazon rain forest	Not provided	https://scholar.google.ch/scholar?hl=es&as_sdt=0%2C5&q=Land+Reform+Policies%2C+the+Sources+of+Violent+Conflict%2C+and+Implications+for+Deforestation+in+the+Brazilian+Amazon&btnG=
16	17	3	4	Carlson (2018-1)	Carlson, K. M., R. Heilmayr, H. K. Gibbs, P. Noojipady, D. N. Burns, D. C. Morton, N. F. Walker, G. D. Paoli and C. Kremen	Effect of oil palm sustainability certification on deforestation and fire in Indonesia	2018	Roundtable on Sustainable Palm Oil; peatland; quasi-experimental methods; governance; tropical commodity	Proceedings of the National Academy of Sciences (Volume 115, number 1)	Peer-reviewed article	10.1073/pnas.1704728114	Indonesia	Kalimantan	Sub-national	Tropical and subtropical moist broadleaf forests	-0.203972	114.016	Imputed	Centroid of Kalimantan	Empirical - quantitative	N/A	Quantitative impact evaluation	Annual satellite data products processing	Matching methods (propensity score)	Deforestation shifted to precertification period	Comercial agricultural expansion	Reduced forest loss	Certification of agricultural commodities	Roundtable on Sustainable Palm Oil's (RSPO) 2010 New Planting Procedure (NPP)	Voluntary adoption of policy	Roundtable on Sustainable Palm Oil (RSPO)	Palm oil producing companies	2009 (first RSPO certificate in Indonesia)	Still in place	2000-2010 (research observations 2001-2015)	Tropical forest; peatland forest	More than 90% of tree canopy cover	https://scholar.google.ch/scholar?hl=es&as_sdt=0%2C5&q=Effect+of+oil+palm+sustainability+certification+on+deforestation+and+fire+in+Indonesia&btnG=
18	19	3	4	Carlson (2018-1)	Carlson, K. M., R. Heilmayr, H. K. Gibbs, P. Noojipady, D. N. Burns, D. C. Morton, N. F. Walker, G. D. Paoli and C. Kremen	Effect of oil palm sustainability certification on deforestation and fire in Indonesia	2018	Roundtable on Sustainable Palm Oil; peatland; quasi-experimental methods; governance; tropical commodity	Proceedings of the National Academy of Sciences (Volume 115, number 1)	Peer-reviewed article	10.1073/pnas.1704728114	Indonesia	Kalimantan	Sub-national	Tropical and subtropical moist broadleaf forests	-0.203972	114.016	Imputed	Centroid of Kalimantan	Empirical - quantitative	N/A	Quantitative impact evaluation	Certified plantations data (from RSPO and Greenpeace)	Panel methods	Deforestation shifted to precertification period	Comercial agricultural expansion	Reduced forest loss	Certification of agricultural commodities	Roundtable on Sustainable Palm Oil's (RSPO) 2010 New Planting Procedure (NPP)	Voluntary adoption of policy	Roundtable on Sustainable Palm Oil (RSPO)	Palm oil producing companies	2009 (first RSPO certificate in Indonesia)	Still in place	2000-2010 (research observations 2001-2015)	Tropical forest; peatland forest	More than 90% of tree canopy cover	https://scholar.google.ch/scholar?hl=es&as_sdt=0%2C5&q=Effect+of+oil+palm+sustainability+certification+on+deforestation+and+fire+in+Indonesia&btnG=
23	24	3	5	Carlson (2018-2)	Carlson, K. M., R. Heilmayr, H. K. Gibbs, P. Noojipady, D. N. Burns, D. C. Morton, N. F. Walker, G. D. Paoli and C. Kremen	Effect of oil palm sustainability certification on deforestation and fire in Indonesia	2018	Roundtable on Sustainable Palm Oil; peatland; quasi-experimental methods; governance; tropical commodity	Proceedings of the National Academy of Sciences (Volume 115, number 1)	Peer-reviewed article	10.1073/pnas.1704728114	Indonesia	Sumatra	Sub-national	Tropical and subtropical moist broadleaf forests	-0.422952	101.441	Imputed	Centroid of Sumatra	Empirical - quantitative	N/A	Quantitative impact evaluation	Annual satellite data products processing	Matching methods (propensity score)	Deforestation shifted to precertification period	Comercial agricultural expansion	Reduced forest loss	Certification of agricultural commodities	Roundtable on Sustainable Palm Oil's (RSPO) 2010 New Planting Procedure (NPP)	Voluntary adoption of policy	Roundtable on Sustainable Palm Oil (RSPO)	Palm oil producing companies	2009 (first RSPO certificate in Indonesia)	Still in place	2000-2010 (research observations 2001-2015)	Tropical forest; peatland forest	More than 90% of tree canopy cover	https://scholar.google.ch/scholar?hl=es&as_sdt=0%2C5&q=Effect+of+oil+palm+sustainability+certification+on+deforestation+and+fire+in+Indonesia&btnG=
23	25	3	5	Carlson (2018-2)	Carlson, K. M., R. Heilmayr, H. K. Gibbs, P. Noojipady, D. N. Burns, D. C. Morton, N. F. Walker, G. D. Paoli and C. Kremen	Effect of oil palm sustainability certification on deforestation and fire in Indonesia	2018	Roundtable on Sustainable Palm Oil; peatland; quasi-experimental methods; governance; tropical commodity	Proceedings of the National Academy of Sciences (Volume 115, number 1)	Peer-reviewed article	10.1073/pnas.1704728114	Indonesia	Sumatra	Sub-national	Tropical and subtropical moist broadleaf forests	-0.422952	101.441	Imputed	Centroid of Sumatra	Empirical - quantitative	N/A	Quantitative impact evaluation	Certified plantations data (from RSPO and Greenpeace)	Panel methods	Deforestation shifted to precertification period	Comercial agricultural expansion	Reduced forest loss	Certification of agricultural commodities	Roundtable on Sustainable Palm Oil's (RSPO) 2010 New Planting Procedure (NPP)	Voluntary adoption of policy	Roundtable on Sustainable Palm Oil (RSPO)	Palm oil producing companies	2009 (first RSPO certificate in Indonesia)	Still in place	2000-2010 (research observations 2001-2015)	Tropical forest; peatland forest	More than 90% of tree canopy cover	https://scholar.google.ch/scholar?hl=es&as_sdt=0%2C5&q=Effect+of+oil+palm+sustainability+certification+on+deforestation+and+fire+in+Indonesia&btnG=
23	27	4	6	Fiorini (2020)	Fiorini, A. C. O., M. Swisher and F. E. Putz	Payment for Environment Services to Promote Compliance with Brazil’s Forest Code: The Case of “Produtores de Água e Floresta”	2020	Conservation behavior; illegality; informality; land-use decisions; law enforcement; PES; qualitative research	Sustainability (Volume 12, Issue 19)	Peer-reviewed article	10.3390/su12198138	Brazil	Rio Claro Municipality, Rio de Janeiro State	Local	Tropical and subtropical moist broadleaf forests (Atlantic Forest biome according to authors)	-22.7203	-44.1348	Imputed	Obtained coordinates for Rio Claro Municipality from this website: https://latitude.to/articles-by-country/br/brazil/167250/rio-claro-rio-de-janeiro	Empirical - qualitative	N/A	Behaviour analysis	Interviews (semi-structured)	Qualitative analysis (topical, thematic and analytic coding)	Suppresion of forest regrowth	Pasture retention	Not mentioned	Land titling programme	Brazil’s Forest Code (federal law 12651); Payment for Ecosystem Services scheme	Voluntary adoption of policy	Brazil's government	Landowners	1934 (Forest Code, Brazilian federal law 12651); 2012 (Forest Code update, incorporating Payments for Ecosystem Services); 2009, 2011, 2012 and 2015 (annoucements to participate in programme); 2010 (creation of the Payments for Ecosystem Services scheme)	Not specified	not specified	Atlantic forest; riparian forest	Not provided	https://scholar.google.ch/scholar?hl=es&as_sdt=0%2C5&q=Payment+for+Environment+Services+to+Promote+Compliance+with+Brazil%E2%80%99s+Forest+Code%3A+The+Case+of++%E2%80%9CProdutores+de+%C3%81gua+e+Floresta%E2%80%9D&btnG=
23	27	4	6	Fiorini (2020)	Fiorini, A. C. O., M. Swisher and F. E. Putz	Payment for Environment Services to Promote Compliance with Brazil’s Forest Code: The Case of “Produtores de Água e Floresta”	2020	Conservation behavior; illegality; informality; land-use decisions; law enforcement; PES; qualitative research	Sustainability (Volume 12, Issue 19)	Peer-reviewed article	10.3390/su12198138	Brazil	Rio Claro Municipality, Rio de Janeiro State	Local	Tropical and subtropical moist broadleaf forests (Atlantic Forest biome according to authors)	-22.7203	-44.1348	Imputed	Obtained coordinates for Rio Claro Municipality from this website: https://latitude.to/articles-by-country/br/brazil/167250/rio-claro-rio-de-janeiro	Theoretical	N/A	Behaviour analysis	Interviews (semi-structured)	Behavioural modelling	Suppresion of forest regrowth	Pasture retention	Not mentioned	Land titling programme	Brazil’s Forest Code (federal law 12651); Payment for Ecosystem Services scheme	Voluntary adoption of policy	Brazil's government	Landowners	1934 (Forest Code, Brazilian federal law 12651); 2012 (Forest Code update, incorporating Payments for Ecosystem Services); 2009, 2011, 2012 and 2015 (annoucements to participate in programme); 2010 (creation of the Payments for Ecosystem Services scheme)	Not specified	not specified	Atlantic forest; riparian forest	Not provided	https://scholar.google.ch/scholar?hl=es&as_sdt=0%2C5&q=Payment+for+Environment+Services+to+Promote+Compliance+with+Brazil%E2%80%99s+Forest+Code%3A+The+Case+of++%E2%80%9CProdutores+de+%C3%81gua+e+Floresta%E2%80%9D&btnG=
23	28	5	7	Grimsditch (2015-1)	Grimsditch, M. and L. Schoenberger	New Actions and Existing Policies: The Implementation and Impacts of Order 01.	2015	N/A	The NGO Forum on Cambodia	Organisational report	N/A	Cambodia	Sambo district, Kratie province	Sub-national	Tropical and subtropical dry broadleaf forests	12.9856	106.089	Imputed	Centroid of Sambo district	Empirical - qualitative	N/A	Policy impact analysis	Surveys (household-level)	Qualitative description	Clearing land to gain title	Securing land title	Not mentioned	Land titling programme	Order 01 (aka "leopard skin policy", full official: Order 01 on Measures for Strengthening and Increasing the Effectiveness of the Management of Economic Land Concessions)	New implementation	Prime Minister; Cambodian Government and the Ministry of Land Management, Urban Planning and Construction (MLMUPC)	Migrants	2001 (Cambodia's Land Law); 2005 (Sub-decree on Economic Land Concessions (2005); 2012 (Order 01)	Titling campaign finished in 2013	2012-2014 (end of research data collection)	Not provided	“thick forest”; areas where there were trees “taller than an elephant”	https://scholar.google.ch/scholar?hl=es&as_sdt=0%2C5&q=New+Actions+and+Existing+Policies%3A+The+Implementation+and+Impacts+of+Order+01.&btnG=
23	29	5	7	Grimsditch (2015-1)	Grimsditch, M. and L. Schoenberger	New Actions and Existing Policies: The Implementation and Impacts of Order 01.	2015	N/A	The NGO Forum on Cambodia	Organisational report	N/A	Cambodia	Sambo district, Kratie province	Sub-national	Tropical and subtropical dry broadleaf forests	12.9856	106.089	Imputed	Centroid of Sambo district	Empirical - qualitative	N/A	Policy impact analysis	Focus group discussions (village-level)	Qualitative description	Clearing land to gain title	Securing land title	Not mentioned	Land titling programme	Order 01 (aka "leopard skin policy", full official: Order 01 on Measures for Strengthening and Increasing the Effectiveness of the Management of Economic Land Concessions)	New implementation	Prime Minister; Cambodian Government and the Ministry of Land Management, Urban Planning and Construction (MLMUPC)	Migrants	2001 (Cambodia's Land Law); 2005 (Sub-decree on Economic Land Concessions (2005); 2012 (Order 01)	Titling campaign finished in 2013	2012-2014 (end of research data collection)	Not provided	“thick forest”; areas where there were trees “taller than an elephant”	https://scholar.google.ch/scholar?hl=es&as_sdt=0%2C5&q=New+Actions+and+Existing+Policies%3A+The+Implementation+and+Impacts+of+Order+01.&btnG=
22	23	5	7	Grimsditch (2015-1)	Grimsditch, M. and L. Schoenberger	New Actions and Existing Policies: The Implementation and Impacts of Order 01.	2015	N/A	The NGO Forum on Cambodia	Organisational report	N/A	Cambodia	Sambo district, Kratie province	Sub-national	Tropical and subtropical dry broadleaf forests	12.9856	106.089	Imputed	Centroid of Sambo district	Empirical - qualitative	N/A	Policy impact analysis	Interviews	Qualitative description	Clearing land to gain title	Securing land title	Not mentioned	Land titling programme	Order 01 (aka "leopard skin policy", full official: Order 01 on Measures for Strengthening and Increasing the Effectiveness of the Management of Economic Land Concessions)	New implementation	Prime Minister; Cambodian Government and the Ministry of Land Management, Urban Planning and Construction (MLMUPC)	Migrants	2001 (Cambodia's Land Law); 2005 (Sub-decree on Economic Land Concessions (2005); 2012 (Order 01)	Titling campaign finished in 2013	2012-2014 (end of research data collection)	Not provided	“thick forest”; areas where there were trees “taller than an elephant”	https://scholar.google.ch/scholar?hl=es&as_sdt=0%2C5&q=New+Actions+and+Existing+Policies%3A+The+Implementation+and+Impacts+of+Order+01.&btnG=
22	23	5	7	Grimsditch (2015-1)	Grimsditch, M. and L. Schoenberger	New Actions and Existing Policies: The Implementation and Impacts of Order 01.	2015	N/A	The NGO Forum on Cambodia	Organisational report	N/A	Cambodia	Sambo district, Kratie province	Sub-national	Tropical and subtropical dry broadleaf forests	12.9856	106.089	Imputed	Centroid of Sambo district	Empirical - qualitative	N/A	Policy impact analysis	Government documents	Legal analysis	Clearing land to gain title	Securing land title	Not mentioned	Land titling programme	Order 01 (aka "leopard skin policy", full official: Order 01 on Measures for Strengthening and Increasing the Effectiveness of the Management of Economic Land Concessions)	New implementation	Prime Minister; Cambodian Government and the Ministry of Land Management, Urban Planning and Construction (MLMUPC)	Migrants	2001 (Cambodia's Land Law); 2005 (Sub-decree on Economic Land Concessions (2005); 2012 (Order 01)	Titling campaign finished in 2013	2012-2014 (end of research data collection)	Not provided	“thick forest”; areas where there were trees “taller than an elephant”	https://scholar.google.ch/scholar?hl=es&as_sdt=0%2C5&q=New+Actions+and+Existing+Policies%3A+The+Implementation+and+Impacts+of+Order+01.&btnG=
4	5	5	8	Grimsditch (2015-2)	Grimsditch, M. and L. Schoenberger	New Actions and Existing Policies: The Implementation and Impacts of Order 01.	2015	N/A	The NGO Forum on Cambodia	Organisational report	N/A	Cambodia	Krakor district, Pursat province	Sub-national	Tropical and subtropical moist broadleaf forests	12.4403	104.171	Imputed	Centroid of Krakor district	Empirical - qualitative	N/A	Policy impact analysis	Surveys (household-level)	Qualitative description	Settling, buying and clearing forest land	Securing land title	Not mentioned	Land titling programme	Order 01 (aka "leopard skin policy", full official: Order 01 on Measures for Strengthening and Increasing the Effectiveness of the Management of Economic Land Concessions)	New implementation	Prime Minister; Cambodian Government and the Ministry of Land Management, Urban Planning and Construction (MLMUPC)	Landless people	2001 (Cambodia's Land Law); 2005 (Sub-decree on Economic Land Concessions (2005); 2012 (Order 01)	Titling campaign finished in 2013	2012-2014 (end of research data collection)	Not provided	“thick forest”; areas where there were trees “taller than an elephant”	https://scholar.google.ch/scholar?hl=es&as_sdt=0%2C5&q=New+Actions+and+Existing+Policies%3A+The+Implementation+and+Impacts+of+Order+01.&btnG=
5	6	5	8	Grimsditch (2015-2)	Grimsditch, M. and L. Schoenberger	New Actions and Existing Policies: The Implementation and Impacts of Order 01.	2015	N/A	The NGO Forum on Cambodia	Organisational report	N/A	Cambodia	Krakor district, Pursat province	Sub-national	Tropical and subtropical moist broadleaf forests	12.4403	104.171	Imputed	Centroid of Krakor district	Empirical - qualitative	N/A	Policy impact analysis	Focus group discussions (village-level)	Qualitative description	Settling, buying and clearing forest land	Securing land title	Not mentioned	Land titling programme	Order 01 (aka "leopard skin policy", full official: Order 01 on Measures for Strengthening and Increasing the Effectiveness of the Management of Economic Land Concessions)	New implementation	Prime Minister; Cambodian Government and the Ministry of Land Management, Urban Planning and Construction (MLMUPC)	Landless people	2001 (Cambodia's Land Law); 2005 (Sub-decree on Economic Land Concessions (2005); 2012 (Order 01)	Titling campaign finished in 2013	2012-2014 (end of research data collection)	Not provided	“thick forest”; areas where there were trees “taller than an elephant”	https://scholar.google.ch/scholar?hl=es&as_sdt=0%2C5&q=New+Actions+and+Existing+Policies%3A+The+Implementation+and+Impacts+of+Order+01.&btnG=
		5	8	Grimsditch (2015-2)	Grimsditch, M. and L. Schoenberger	New Actions and Existing Policies: The Implementation and Impacts of Order 01.	2015	N/A	The NGO Forum on Cambodia	Organisational report	N/A	Cambodia	Krakor district, Pursat province	Sub-national	Tropical and subtropical moist broadleaf forests	12.4403	104.171	Imputed	Centroid of Krakor district	Empirical - qualitative	N/A	Policy impact analysis	Interviews	Qualitative description	Settling, buying and clearing forest land	Securing land title	Not mentioned	Land titling programme	Order 01 (aka "leopard skin policy", full official: Order 01 on Measures for Strengthening and Increasing the Effectiveness of the Management of Economic Land Concessions)	New implementation	Prime Minister; Cambodian Government and the Ministry of Land Management, Urban Planning and Construction (MLMUPC)	Landless people	2001 (Cambodia's Land Law); 2005 (Sub-decree on Economic Land Concessions (2005); 2012 (Order 01)	Titling campaign finished in 2013	2012-2014 (end of research data collection)	Not provided	“thick forest”; areas where there were trees “taller than an elephant”	https://scholar.google.ch/scholar?hl=es&as_sdt=0%2C5&q=New+Actions+and+Existing+Policies%3A+The+Implementation+and+Impacts+of+Order+01.&btnG=
		5	8	Grimsditch (2015-2)	Grimsditch, M. and L. Schoenberger	New Actions and Existing Policies: The Implementation and Impacts of Order 01.	2015	N/A	The NGO Forum on Cambodia	Organisational report	N/A	Cambodia	Krakor district, Pursat province	Sub-national	Tropical and subtropical moist broadleaf forests	12.4403	104.171	Imputed	Centroid of Krakor district	Empirical - qualitative	N/A	Policy impact analysis	Government documents	Legal analysis	Settling, buying and clearing forest land	Securing land title	Not mentioned	Land titling programme	Order 01 (aka "leopard skin policy", full official: Order 01 on Measures for Strengthening and Increasing the Effectiveness of the Management of Economic Land Concessions)	New implementation	Prime Minister; Cambodian Government and the Ministry of Land Management, Urban Planning and Construction (MLMUPC)	Landless people	2001 (Cambodia's Land Law); 2005 (Sub-decree on Economic Land Concessions (2005); 2012 (Order 01)	Titling campaign finished in 2013	2012-2014 (end of research data collection)	Not provided	“thick forest”; areas where there were trees “taller than an elephant”	https://scholar.google.ch/scholar?hl=es&as_sdt=0%2C5&q=New+Actions+and+Existing+Policies%3A+The+Implementation+and+Impacts+of+Order+01.&btnG=
9	10	5	9	Grimsditch (2015-3)	Grimsditch, M. and L. Schoenberger	New Actions and Existing Policies: The Implementation and Impacts of Order 01.	2015	N/A	The NGO Forum on Cambodia	Organisational report	N/A	Cambodia	Kravanh district, Pursat province	Sub-national	Tropical and subtropical moist broadleaf forests	12.1793	103.822	Imputed	Centroid of Kravanh district	Empirical - qualitative	N/A	Policy impact analysis	Surveys (household-level)	Qualitative description	Clearing land about 2-3 months before the campaign	Securing land title	Not mentioned	Land titling programme	Order 01 (aka "leopard skin policy", full official: Order 01 on Measures for Strengthening and Increasing the Effectiveness of the Management of Economic Land Concessions)	New implementation	Prime Minister; Cambodian Government and the Ministry of Land Management, Urban Planning and Construction (MLMUPC)	Local people	2001 (Cambodia's Land Law); 2005 (Sub-decree on Economic Land Concessions (2005); 2012 (Order 01)	Titling campaign finished in 2013	2012-2014 (end of research data collection)	Not provided	“thick forest”; areas where there were trees “taller than an elephant”	https://scholar.google.ch/scholar?hl=es&as_sdt=0%2C5&q=New+Actions+and+Existing+Policies%3A+The+Implementation+and+Impacts+of+Order+01.&btnG=
14	15	5	9	Grimsditch (2015-3)	Grimsditch, M. and L. Schoenberger	New Actions and Existing Policies: The Implementation and Impacts of Order 01.	2015	N/A	The NGO Forum on Cambodia	Organisational report	N/A	Cambodia	Kravanh district, Pursat province	Sub-national	Tropical and subtropical moist broadleaf forests	12.1793	103.822	Imputed	Centroid of Kravanh district	Empirical - qualitative	N/A	Policy impact analysis	Focus group discussions (village-level)	Qualitative description	Clearing land about 2-3 months before the campaign	Securing land title	Not mentioned	Land titling programme	Order 01 (aka "leopard skin policy", full official: Order 01 on Measures for Strengthening and Increasing the Effectiveness of the Management of Economic Land Concessions)	New implementation	Prime Minister; Cambodian Government and the Ministry of Land Management, Urban Planning and Construction (MLMUPC)	Local people	2001 (Cambodia's Land Law); 2005 (Sub-decree on Economic Land Concessions (2005); 2012 (Order 01)	Titling campaign finished in 2013	2012-2014 (end of research data collection)	Not provided	“thick forest”; areas where there were trees “taller than an elephant”	https://scholar.google.ch/scholar?hl=es&as_sdt=0%2C5&q=New+Actions+and+Existing+Policies%3A+The+Implementation+and+Impacts+of+Order+01.&btnG=
12	13	5	9	Grimsditch (2015-3)	Grimsditch, M. and L. Schoenberger	New Actions and Existing Policies: The Implementation and Impacts of Order 01.	2015	N/A	The NGO Forum on Cambodia	Organisational report	N/A	Cambodia	Kravanh district, Pursat province	Sub-national	Tropical and subtropical moist broadleaf forests	12.1793	103.822	Imputed	Centroid of Kravanh district	Empirical - qualitative	N/A	Policy impact analysis	Interviews	Qualitative description	Clearing land about 2-3 months before the campaign	Securing land title	Not mentioned	Land titling programme	Order 01 (aka "leopard skin policy", full official: Order 01 on Measures for Strengthening and Increasing the Effectiveness of the Management of Economic Land Concessions)	New implementation	Prime Minister; Cambodian Government and the Ministry of Land Management, Urban Planning and Construction (MLMUPC)	Local people	2001 (Cambodia's Land Law); 2005 (Sub-decree on Economic Land Concessions (2005); 2012 (Order 01)	Titling campaign finished in 2013	2012-2014 (end of research data collection)	Not provided	“thick forest”; areas where there were trees “taller than an elephant”	https://scholar.google.ch/scholar?hl=es&as_sdt=0%2C5&q=New+Actions+and+Existing+Policies%3A+The+Implementation+and+Impacts+of+Order+01.&btnG=
12	13	5	9	Grimsditch (2015-3)	Grimsditch, M. and L. Schoenberger	New Actions and Existing Policies: The Implementation and Impacts of Order 01.	2015	N/A	The NGO Forum on Cambodia	Organisational report	N/A	Cambodia	Kravanh district, Pursat province	Sub-national	Tropical and subtropical moist broadleaf forests	12.1793	103.822	Imputed	Centroid of Kravanh district	Empirical - qualitative	N/A	Policy impact analysis	Government documents	Legal analysis	Clearing land about 2-3 months before the campaign	Securing land title	Not mentioned	Land titling programme	Order 01 (aka "leopard skin policy", full official: Order 01 on Measures for Strengthening and Increasing the Effectiveness of the Management of Economic Land Concessions)	New implementation	Prime Minister; Cambodian Government and the Ministry of Land Management, Urban Planning and Construction (MLMUPC)	Local people	2001 (Cambodia's Land Law); 2005 (Sub-decree on Economic Land Concessions (2005); 2012 (Order 01)	Titling campaign finished in 2013	2012-2014 (end of research data collection)	Not provided	“thick forest”; areas where there were trees “taller than an elephant”	https://scholar.google.ch/scholar?hl=es&as_sdt=0%2C5&q=New+Actions+and+Existing+Policies%3A+The+Implementation+and+Impacts+of+Order+01.&btnG=
20	21	5	10	Grimsditch (2015-4)	Grimsditch, M. and L. Schoenberger	New Actions and Existing Policies: The Implementation and Impacts of Order 01.	2015	N/A	The NGO Forum on Cambodia	Organisational report	N/A	Cambodia	Samrong district, Oddar Meanchey province	Sub-national	Tropical and subtropical dry broadleaf forests	14.2533	103.619	Imputed	Centroid of Samrong district	Empirical - qualitative	N/A	Policy impact analysis	Surveys (household-level)	Qualitative description	Land cleared in anticipation of land survey	Securing land title	Not mentioned	Land titling programme	Order 01 (aka "leopard skin policy", full official: Order 01 on Measures for Strengthening and Increasing the Effectiveness of the Management of Economic Land Concessions)	New implementation	Prime Minister; Cambodian Government and the Ministry of Land Management, Urban Planning and Construction (MLMUPC)	Villagers; outsiders	2001 (Cambodia's Land Law); 2005 (Sub-decree on Economic Land Concessions (2005); 2012 (Order 01)	Titling campaign finished in 2013	2012-2014 (end of research data collection)	Not provided	“thick forest”; areas where there were trees “taller than an elephant”	https://scholar.google.ch/scholar?hl=es&as_sdt=0%2C5&q=New+Actions+and+Existing+Policies%3A+The+Implementation+and+Impacts+of+Order+01.&btnG=
15	16	5	10	Grimsditch (2015-4)	Grimsditch, M. and L. Schoenberger	New Actions and Existing Policies: The Implementation and Impacts of Order 01.	2015	N/A	The NGO Forum on Cambodia	Organisational report	N/A	Cambodia	Samrong district, Oddar Meanchey province	Sub-national	Tropical and subtropical dry broadleaf forests	14.2533	103.619	Imputed	Centroid of Samrong district	Empirical - qualitative	N/A	Policy impact analysis	Focus group discussions (village-level)	Qualitative description	Land cleared in anticipation of land survey	Securing land title	Not mentioned	Land titling programme	Order 01 (aka "leopard skin policy", full official: Order 01 on Measures for Strengthening and Increasing the Effectiveness of the Management of Economic Land Concessions)	New implementation	Prime Minister; Cambodian Government and the Ministry of Land Management, Urban Planning and Construction (MLMUPC)	Villagers; outsiders	2001 (Cambodia's Land Law); 2005 (Sub-decree on Economic Land Concessions (2005); 2012 (Order 01)	Titling campaign finished in 2013	2012-2014 (end of research data collection)	Not provided	“thick forest”; areas where there were trees “taller than an elephant”	https://scholar.google.ch/scholar?hl=es&as_sdt=0%2C5&q=New+Actions+and+Existing+Policies%3A+The+Implementation+and+Impacts+of+Order+01.&btnG=
		5	10	Grimsditch (2015-4)	Grimsditch, M. and L. Schoenberger	New Actions and Existing Policies: The Implementation and Impacts of Order 01.	2015	N/A	The NGO Forum on Cambodia	Organisational report	N/A	Cambodia	Samrong district, Oddar Meanchey province	Sub-national	Tropical and subtropical dry broadleaf forests	14.2533	103.619	Imputed	Centroid of Samrong district	Empirical - qualitative	N/A	Policy impact analysis	Interviews	Qualitative description	Land cleared in anticipation of land survey	Securing land title	Not mentioned	Land titling programme	Order 01 (aka "leopard skin policy", full official: Order 01 on Measures for Strengthening and Increasing the Effectiveness of the Management of Economic Land Concessions)	New implementation	Prime Minister; Cambodian Government and the Ministry of Land Management, Urban Planning and Construction (MLMUPC)	Villagers; outsiders	2001 (Cambodia's Land Law); 2005 (Sub-decree on Economic Land Concessions (2005); 2012 (Order 01)	Titling campaign finished in 2013	2012-2014 (end of research data collection)	Not provided	“thick forest”; areas where there were trees “taller than an elephant”	https://scholar.google.ch/scholar?hl=es&as_sdt=0%2C5&q=New+Actions+and+Existing+Policies%3A+The+Implementation+and+Impacts+of+Order+01.&btnG=
		5	10	Grimsditch (2015-4)	Grimsditch, M. and L. Schoenberger	New Actions and Existing Policies: The Implementation and Impacts of Order 01.	2015	N/A	The NGO Forum on Cambodia	Organisational report	N/A	Cambodia	Samrong district, Oddar Meanchey province	Sub-national	Tropical and subtropical dry broadleaf forests	14.2533	103.619	Imputed	Centroid of Samrong district	Empirical - qualitative	N/A	Policy impact analysis	Government documents	Legal analysis	Land cleared in anticipation of land survey	Securing land title	Not mentioned	Land titling programme	Order 01 (aka "leopard skin policy", full official: Order 01 on Measures for Strengthening and Increasing the Effectiveness of the Management of Economic Land Concessions)	New implementation	Prime Minister; Cambodian Government and the Ministry of Land Management, Urban Planning and Construction (MLMUPC)	Villagers; outsiders	2001 (Cambodia's Land Law); 2005 (Sub-decree on Economic Land Concessions (2005); 2012 (Order 01)	Titling campaign finished in 2013	2012-2014 (end of research data collection)	Not provided	“thick forest”; areas where there were trees “taller than an elephant”	https://scholar.google.ch/scholar?hl=es&as_sdt=0%2C5&q=New+Actions+and+Existing+Policies%3A+The+Implementation+and+Impacts+of+Order+01.&btnG=
		5	11	Grimsditch (2015-5)	Grimsditch, M. and L. Schoenberger	New Actions and Existing Policies: The Implementation and Impacts of Order 01.	2015	N/A	The NGO Forum on Cambodia	Organisational report	N/A	Cambodia	Andoung Meas district, Ratanakiri province	Sub-national	Tropical and subtropical dry broadleaf forests	13.9353	107.312	Imputed	Centroid of Andoung Meas district	Empirical - qualitative	N/A	Policy impact analysis	Surveys (household-level)	Qualitative description	Clearing of additional land	Securing land title	Not mentioned	Land titling programme	Order 01 (aka "leopard skin policy", full official: Order 01 on Measures for Strengthening and Increasing the Effectiveness of the Management of Economic Land Concessions)	New implementation	Prime Minister; Cambodian Government and the Ministry of Land Management, Urban Planning and Construction (MLMUPC)	Farming families	2001 (Cambodia's Land Law); 2005 (Sub-decree on Economic Land Concessions (2005); 2012 (Order 01)	Titling campaign finished in 2013	2012-2014 (end of research data collection)	Not provided	“thick forest”; areas where there were trees “taller than an elephant”	https://scholar.google.ch/scholar?hl=es&as_sdt=0%2C5&q=New+Actions+and+Existing+Policies%3A+The+Implementation+and+Impacts+of+Order+01.&btnG=
		5	11	Grimsditch (2015-5)	Grimsditch, M. and L. Schoenberger	New Actions and Existing Policies: The Implementation and Impacts of Order 01.	2015	N/A	The NGO Forum on Cambodia	Organisational report	N/A	Cambodia	Andoung Meas district, Ratanakiri province	Sub-national	Tropical and subtropical dry broadleaf forests	13.9353	107.312	Imputed	Centroid of Andoung Meas district	Empirical - qualitative	N/A	Policy impact analysis	Focus group discussions (village-level)	Qualitative description	Clearing of additional land	Securing land title	Not mentioned	Land titling programme	Order 01 (aka "leopard skin policy", full official: Order 01 on Measures for Strengthening and Increasing the Effectiveness of the Management of Economic Land Concessions)	New implementation	Prime Minister; Cambodian Government and the Ministry of Land Management, Urban Planning and Construction (MLMUPC)	Farming families	2001 (Cambodia's Land Law); 2005 (Sub-decree on Economic Land Concessions (2005); 2012 (Order 01)	Titling campaign finished in 2013	2012-2014 (end of research data collection)	Not provided	“thick forest”; areas where there were trees “taller than an elephant”	https://scholar.google.ch/scholar?hl=es&as_sdt=0%2C5&q=New+Actions+and+Existing+Policies%3A+The+Implementation+and+Impacts+of+Order+01.&btnG=
		5	11	Grimsditch (2015-5)	Grimsditch, M. and L. Schoenberger	New Actions and Existing Policies: The Implementation and Impacts of Order 01.	2015	N/A	The NGO Forum on Cambodia	Organisational report	N/A	Cambodia	Andoung Meas district, Ratanakiri province	Sub-national	Tropical and subtropical dry broadleaf forests	13.9353	107.312	Imputed	Centroid of Andoung Meas district	Empirical - qualitative	N/A	Policy impact analysis	Interviews	Qualitative description	Clearing of additional land	Securing land title	Not mentioned	Land titling programme	Order 01 (aka "leopard skin policy", full official: Order 01 on Measures for Strengthening and Increasing the Effectiveness of the Management of Economic Land Concessions)	New implementation	Prime Minister; Cambodian Government and the Ministry of Land Management, Urban Planning and Construction (MLMUPC)	Farming families	2001 (Cambodia's Land Law); 2005 (Sub-decree on Economic Land Concessions (2005); 2012 (Order 01)	Titling campaign finished in 2013	2012-2014 (end of research data collection)	Not provided	“thick forest”; areas where there were trees “taller than an elephant”	https://scholar.google.ch/scholar?hl=es&as_sdt=0%2C5&q=New+Actions+and+Existing+Policies%3A+The+Implementation+and+Impacts+of+Order+01.&btnG=
		5	11	Grimsditch (2015-5)	Grimsditch, M. and L. Schoenberger	New Actions and Existing Policies: The Implementation and Impacts of Order 01.	2015	N/A	The NGO Forum on Cambodia	Organisational report	N/A	Cambodia	Andoung Meas district, Ratanakiri province	Sub-national	Tropical and subtropical dry broadleaf forests	13.9353	107.312	Imputed	Centroid of Andoung Meas district	Empirical - qualitative	N/A	Policy impact analysis	Government documents	Legal analysis	Clearing of additional land	Securing land title	Not mentioned	Land titling programme	Order 01 (aka "leopard skin policy", full official: Order 01 on Measures for Strengthening and Increasing the Effectiveness of the Management of Economic Land Concessions)	New implementation	Prime Minister; Cambodian Government and the Ministry of Land Management, Urban Planning and Construction (MLMUPC)	Farming families	2001 (Cambodia's Land Law); 2005 (Sub-decree on Economic Land Concessions (2005); 2012 (Order 01)	Titling campaign finished in 2013	2012-2014 (end of research data collection)	Not provided	“thick forest”; areas where there were trees “taller than an elephant”	https://scholar.google.ch/scholar?hl=es&as_sdt=0%2C5&q=New+Actions+and+Existing+Policies%3A+The+Implementation+and+Impacts+of+Order+01.&btnG=
		5	12	Grimsditch (2015-6)	Grimsditch, M. and L. Schoenberger	New Actions and Existing Policies: The Implementation and Impacts of Order 01.	2015	N/A	The NGO Forum on Cambodia	Organisational report	N/A	Cambodia	Voeun Sai district, Ratanakiri province	Sub-national	Tropical and subtropical dry broadleaf forests	14.0521	106.855	Imputed	Centroid of Voeun Sai district	Empirical - qualitative	N/A	Policy impact analysis	Surveys (household-level)	Qualitative description	Clear land while measurement was taking place	Securing land title	Not mentioned	Land titling programme	Order 01 (aka "leopard skin policy", full official: Order 01 on Measures for Strengthening and Increasing the Effectiveness of the Management of Economic Land Concessions)	New implementation	Prime Minister; Cambodian Government and the Ministry of Land Management, Urban Planning and Construction (MLMUPC)	Outsiders and newcomers	2001 (Cambodia's Land Law); 2005 (Sub-decree on Economic Land Concessions (2005); 2012 (Order 01)	Titling campaign finished in 2013	2012-2014 (end of research data collection)	Not provided	“thick forest”; areas where there were trees “taller than an elephant”	https://scholar.google.ch/scholar?hl=es&as_sdt=0%2C5&q=New+Actions+and+Existing+Policies%3A+The+Implementation+and+Impacts+of+Order+01.&btnG=
		5	12	Grimsditch (2015-6)	Grimsditch, M. and L. Schoenberger	New Actions and Existing Policies: The Implementation and Impacts of Order 01.	2015	N/A	The NGO Forum on Cambodia	Organisational report	N/A	Cambodia	Voeun Sai district, Ratanakiri province	Sub-national	Tropical and subtropical dry broadleaf forests	14.0521	106.855	Imputed	Centroid of Voeun Sai district	Empirical - qualitative	N/A	Policy impact analysis	Focus group discussions (village-level)	Qualitative description	Clear land while measurement was taking place	Securing land title	Not mentioned	Land titling programme	Order 01 (aka "leopard skin policy", full official: Order 01 on Measures for Strengthening and Increasing the Effectiveness of the Management of Economic Land Concessions)	New implementation	Prime Minister; Cambodian Government and the Ministry of Land Management, Urban Planning and Construction (MLMUPC)	Outsiders and newcomers	2001 (Cambodia's Land Law); 2005 (Sub-decree on Economic Land Concessions (2005); 2012 (Order 01)	Titling campaign finished in 2013	2012-2014 (end of research data collection)	Not provided	“thick forest”; areas where there were trees “taller than an elephant”	https://scholar.google.ch/scholar?hl=es&as_sdt=0%2C5&q=New+Actions+and+Existing+Policies%3A+The+Implementation+and+Impacts+of+Order+01.&btnG=
		5	12	Grimsditch (2015-6)	Grimsditch, M. and L. Schoenberger	New Actions and Existing Policies: The Implementation and Impacts of Order 01.	2015	N/A	The NGO Forum on Cambodia	Organisational report	N/A	Cambodia	Voeun Sai district, Ratanakiri province	Sub-national	Tropical and subtropical dry broadleaf forests	14.0521	106.855	Imputed	Centroid of Voeun Sai district	Empirical - qualitative	N/A	Policy impact analysis	Interviews	Qualitative description	Clear land while measurement was taking place	Securing land title	Not mentioned	Land titling programme	Order 01 (aka "leopard skin policy", full official: Order 01 on Measures for Strengthening and Increasing the Effectiveness of the Management of Economic Land Concessions)	New implementation	Prime Minister; Cambodian Government and the Ministry of Land Management, Urban Planning and Construction (MLMUPC)	Outsiders and newcomers	2001 (Cambodia's Land Law); 2005 (Sub-decree on Economic Land Concessions (2005); 2012 (Order 01)	Titling campaign finished in 2013	2012-2014 (end of research data collection)	Not provided	“thick forest”; areas where there were trees “taller than an elephant”	https://scholar.google.ch/scholar?hl=es&as_sdt=0%2C5&q=New+Actions+and+Existing+Policies%3A+The+Implementation+and+Impacts+of+Order+01.&btnG=
		5	12	Grimsditch (2015-6)	Grimsditch, M. and L. Schoenberger	New Actions and Existing Policies: The Implementation and Impacts of Order 01.	2015	N/A	The NGO Forum on Cambodia	Organisational report	N/A	Cambodia	Voeun Sai district, Ratanakiri province	Sub-national	Tropical and subtropical dry broadleaf forests	14.0521	106.855	Imputed	Centroid of Voeun Sai district	Empirical - qualitative	N/A	Policy impact analysis	Government documents	Legal analysis	Clear land while measurement was taking place	Securing land title	Not mentioned	Land titling programme	Order 01 (aka "leopard skin policy", full official: Order 01 on Measures for Strengthening and Increasing the Effectiveness of the Management of Economic Land Concessions)	New implementation	Prime Minister; Cambodian Government and the Ministry of Land Management, Urban Planning and Construction (MLMUPC)	Outsiders and newcomers	2001 (Cambodia's Land Law); 2005 (Sub-decree on Economic Land Concessions (2005); 2012 (Order 01)	Titling campaign finished in 2013	2012-2014 (end of research data collection)	Not provided	“thick forest”; areas where there were trees “taller than an elephant”	https://scholar.google.ch/scholar?hl=es&as_sdt=0%2C5&q=New+Actions+and+Existing+Policies%3A+The+Implementation+and+Impacts+of+Order+01.&btnG=
		6	13	Keller (2015)	Keller, E.	Living with the Masoala National Park	2015	N/A	In "Beyond the Lens of Conservation. Malagasy and Swiss Imaginations of One Another." Eva Keller. Berghahn Books.	Book chapter	10.1111/1469-8676.12323	Madagascar	Ambanizana village, Ambanizana Commune	Local	Tropical and subtropical moist broadleaf forests	-15.572	50.0002	Imputed	Centroid of Ambanizana Fokontany	Empirical - qualitative	N/A	Ethnography	Interviews	Comparative ethnography analysis	Clear as much of their land as possible in order to mark it as owned	Avoid loss of customarily owned land	Not mentioned	Terrestrial protected area	Masoala National Park	New implementation	Madagascar National Parks (ANGAP)	Local residents	1997 (establishment of Masoala National Park)	Still in place	Between early and mid 1990s	Not provided	“thick forest”; areas where there were trees “taller than an elephant”	https://scholar.google.ch/scholar?cluster=4550027962456430535&hl=es&as_sdt=0,5
		7	14	List (2006)	List, J. A., Margolis, M. and Osgood, D. E.	Is the Endangered Species Act Endangering Species?	2006	Decisionmaking under risk and uncertainty; land use; preemption; endangered species act	National Bureau of Economic Research (NBER) Working Papers Series	Working paper	10.3386/w12777	USA	Pima County, Arizona	Local	Deserts and xeric shrublands	32.0974	-111.79	Imputed	Obtained coordinates for Pima County from this website: https://latitude.to/map/us/united-states/regions/state-of-arizona/pima-county	Empirical - quantitative	N/A	Quantitative impact evaluation	Census data	Matching methods (propensity score)	Acceleration of development; preemptive development;	Land development / Urban expansion	Not mentioned	Habitat conservation	Endangered Species Act (ESA)	Policy update	US federal parliament (Congress); Fish and Wildlife Service	Landowners; developers	1973 (Endangered Species Act); 1997 (Pygmy Owl listed as an endangered species)	Still in place	1997-1999 (research observations 1997-2001)	Cactus Ferruginous Pygmy Owl habitat	Not provided	https://scholar.google.ch/scholar?hl=es&as_sdt=0%2C5&q=Is+the+Endangered+Species+Act+Endangering+Species%3F&btnG=
		7	14	List (2006)	List, J. A., Margolis, M. and Osgood, D. E.	Is the Endangered Species Act Endangering Species?	2006	Decisionmaking under risk and uncertainty; land use; preemption; endangered species act	National Bureau of Economic Research (NBER) Working Papers Series	Working paper	10.3386/w12777	USA	Pima County, Arizona	Local	Deserts and xeric shrublands	32.0974	-111.79	Imputed	Obtained coordinates for Pima County from this website: https://latitude.to/map/us/united-states/regions/state-of-arizona/pima-county	Empirical - quantitative	N/A	Quantitative impact evaluation	Parcel specific data (from government agency)	Hedonic regression models	Acceleration of development; preemptive development;	Land development / Urban expansion	Not mentioned	Habitat conservation	Endangered Species Act (ESA)	Policy update	US federal parliament (Congress); Fish and Wildlife Service	Landowners; developers	1973 (Endangered Species Act); 1997 (Pygmy Owl listed as an endangered species)	Still in place	1997-1999 (research observations 1997-2001)	Cactus Ferruginous Pygmy Owl habitat	Not provided	https://scholar.google.ch/scholar?hl=es&as_sdt=0%2C5&q=Is+the+Endangered+Species+Act+Endangering+Species%3F&btnG=
		7	14	List (2006)	List, J. A., Margolis, M. and Osgood, D. E.	Is the Endangered Species Act Endangering Species?	2006	Decisionmaking under risk and uncertainty; land use; preemption; endangered species act	National Bureau of Economic Research (NBER) Working Papers Series	Working paper	10.3386/w12777	USA	Pima County, Arizona	Local	Deserts and xeric shrublands	32.0974	-111.79	Imputed	Obtained coordinates for Pima County from this website: https://latitude.to/map/us/united-states/regions/state-of-arizona/pima-county	Theoretical	N/A	Quantitative impact evaluation	Based on their empirical analysis	Theoretical framework elaboration	Acceleration of development; preemptive development;	Land development / Urban expansion	Not mentioned	Habitat conservation	Endangered Species Act (ESA)	Policy update	US federal parliament (Congress); Fish and Wildlife Service	Landowners; developers	1973 (Endangered Species Act); 1997 (Pygmy Owl listed as an endangered species)	Still in place	1997-1999 (research observations 1997-2001)	Cactus Ferruginous Pygmy Owl habitat	Not provided	https://scholar.google.ch/scholar?hl=es&as_sdt=0%2C5&q=Is+the+Endangered+Species+Act+Endangering+Species%3F&btnG=
		8	15	Llopis (2019-1)	Llopis, J. C., P. C. Harimalala, R. Bär, A. Heinimann, Z. H. Rabemananjara and J. G. Zaehringer	Effects of protected area establishment and cash crop price dynamics on land use transitions 1990–2017 in north-eastern Madagascar	2019	Sustainable agricultural intensiﬁcation; participatory mapping; shifting cultivation; deforestation; protected areas; land use change	Journal of Land Use Science (Volume 14, Issue 1)	Peer-reviewed article	10.1080/1747423X.2019.1625979	Madagascar	Fizono Fokontany, Mahalevona commune	Local	Tropical and subtropical moist broadleaf forests	-15.3119	49.9684	Imputed	Centroid of Fizono Fokontany	Empirical - quantitative	N/A	Participatory mapping case study	Satellite imagery processing (Landsat, Pleiades, WorldView, QuickBird)	GIS data and satellite imagery analysis	Pre-emptive forest clearance	Acquiring (land) user rights	Reduced forest loss	Terrestrial protected area	Masoala National Park	New implementation	Madagascar National Parks (MNP; previously ANGAP)	Subsistence shifting cultivation farmers	1997 (establishment of Masoala National Park)	Still in place	1995-2015	Humid evergreen forest	"Old-growth forest: Mature unlogged forest; Secondary forest: Forest regrowth originating from a shifting cultivation fallow field, not cultivated for at least 5 years; Degraded forest: Old-growth forest under exploitation for timber extraction, and/or burned as a result of fire escape from a nearby shifting cultivation field.". (Page 8)	https://scholar.google.ch/scholar?hl=es&as_sdt=0%2C5&q=Effects+of+protected+area+establishment+and+cash+crop+price+dynamics+on+land+use+transitions+1990%E2%80%932017+in+north-eastern+Madagascar&btnG=
		8	15	Llopis (2019-1)	Llopis, J. C., P. C. Harimalala, R. Bär, A. Heinimann, Z. H. Rabemananjara and J. G. Zaehringer	Effects of protected area establishment and cash crop price dynamics on land use transitions 1990–2017 in north-eastern Madagascar	2019	Sustainable agricultural intensiﬁcation; participatory mapping; shifting cultivation; deforestation; protected areas; land use change	Journal of Land Use Science (Volume 14, Issue 1)	Peer-reviewed article	10.1080/1747423X.2019.1625979	Madagascar	Fizono Fokontany, Mahalevona commune	Local	Tropical and subtropical moist broadleaf forests	-15.3119	49.9684	Imputed	Centroid of Fizono Fokontany	Empirical - quantitative	N/A	Participatory mapping case study	Participatory mapping workshops	GIS data and satellite imagery analysis	Pre-emptive forest clearance	Acquiring (land) user rights	Reduced forest loss	Terrestrial protected area	Masoala National Park	New implementation	Madagascar National Parks (MNP; previously ANGAP)	Subsistence shifting cultivation farmers	1997 (establishment of Masoala National Park)	Still in place	1995-2015	Humid evergreen forest	"Old-growth forest: Mature unlogged forest; Secondary forest: Forest regrowth originating from a shifting cultivation fallow field, not cultivated for at least 5 years; Degraded forest: Old-growth forest under exploitation for timber extraction, and/or burned as a result of fire escape from a nearby shifting cultivation field.". (Page 8)	https://scholar.google.ch/scholar?hl=es&as_sdt=0%2C5&q=Effects+of+protected+area+establishment+and+cash+crop+price+dynamics+on+land+use+transitions+1990%E2%80%932017+in+north-eastern+Madagascar&btnG=
		8	15	Llopis (2019-1)	Llopis, J. C., P. C. Harimalala, R. Bär, A. Heinimann, Z. H. Rabemananjara and J. G. Zaehringer	Effects of protected area establishment and cash crop price dynamics on land use transitions 1990–2017 in north-eastern Madagascar	2019	Sustainable agricultural intensiﬁcation; participatory mapping; shifting cultivation; deforestation; protected areas; land use change	Journal of Land Use Science (Volume 14, Issue 1)	Peer-reviewed article	10.1080/1747423X.2019.1625979	Madagascar	Fizono Fokontany, Mahalevona commune	Local	Tropical and subtropical moist broadleaf forests	-15.3119	49.9684	Imputed	Centroid of Fizono Fokontany	Empirical - quantitative	N/A	Participatory mapping case study	Field walks	GIS data and satellite imagery analysis	Pre-emptive forest clearance	Acquiring (land) user rights	Reduced forest loss	Terrestrial protected area	Masoala National Park	New implementation	Madagascar National Parks (MNP; previously ANGAP)	Subsistence shifting cultivation farmers	1997 (establishment of Masoala National Park)	Still in place	1995-2015	Humid evergreen forest	"Old-growth forest: Mature unlogged forest; Secondary forest: Forest regrowth originating from a shifting cultivation fallow field, not cultivated for at least 5 years; Degraded forest: Old-growth forest under exploitation for timber extraction, and/or burned as a result of fire escape from a nearby shifting cultivation field.". (Page 8)	https://scholar.google.ch/scholar?hl=es&as_sdt=0%2C5&q=Effects+of+protected+area+establishment+and+cash+crop+price+dynamics+on+land+use+transitions+1990%E2%80%932017+in+north-eastern+Madagascar&btnG=
		8	16	Llopis (2019-2)	Llopis, J. C., P. C. Harimalala, R. Bär, A. Heinimann, Z. H. Rabemananjara and J. G. Zaehringer	Effects of protected area establishment and cash crop price dynamics on land use transitions 1990–2017 in north-eastern Madagascar	2019	Sustainable agricultural intensiﬁcation; participatory mapping; shifting cultivation; deforestation; protected areas; land use change	Journal of Land Use Science (Volume 14, Issue 1)	Peer-reviewed article	10.1080/1747423X.2019.1625980	Madagascar	Beanana Fokontany, Morafeno commune	Local	Tropical and subtropical moist broadleaf forests	-15.7723	49.4505	Imputed	Centroid of Beanana Fokontany	Empirical - quantitative	N/A	Participatory mapping case study	Satellite imagery processing (Landsat, Pleiades, WorldView, QuickBird)	GIS data and satellite imagery analysis	Pre-emptive forest conversion	Securing agricultural land	Reduced forest loss	Terrestrial protected area; REDD+ project; transfer of buffer zone management rights to local communities (community forest management)	Makira Natural Park	New implementation	Wildlife Conservation Society (WCS)	Subsistence shifting cultivation farmers	2005 (temporary protection granted to Makira Natural Park): 2012 (definive protection granted to Makira Natural Park), 2014 (transfer of management rights for buffer zone)	Still in place	1995-2015	Humid evergreen forest	"Old-growth forest: Mature unlogged forest; Secondary forest: Forest regrowth originating from a shifting cultivation fallow field, not cultivated for at least 5 years; Degraded forest: Old-growth forest under exploitation for timber extraction, and/or burned as a result of fire escape from a nearby shifting cultivation field.". (Page 8)	https://scholar.google.ch/scholar?hl=es&as_sdt=0%2C5&q=Effects+of+protected+area+establishment+and+cash+crop+price+dynamics+on+land+use+transitions+1990%E2%80%932017+in+north-eastern+Madagascar&btnG=
		8	16	Llopis (2019-2)	Llopis, J. C., P. C. Harimalala, R. Bär, A. Heinimann, Z. H. Rabemananjara and J. G. Zaehringer	Effects of protected area establishment and cash crop price dynamics on land use transitions 1990–2017 in north-eastern Madagascar	2019	Sustainable agricultural intensiﬁcation; participatory mapping; shifting cultivation; deforestation; protected areas; land use change	Journal of Land Use Science (Volume 14, Issue 1)	Peer-reviewed article	10.1080/1747423X.2019.1625980	Madagascar	Beanana Fokontany, Morafeno commune	Local	Tropical and subtropical moist broadleaf forests	-15.7723	49.4505	Imputed	Centroid of Beanana Fokontany	Empirical - quantitative	N/A	Participatory mapping case study	Participatory mapping workshops	GIS data and satellite imagery analysis	Pre-emptive forest conversion	Securing agricultural land	Reduced forest loss	Terrestrial protected area; REDD+ project; transfer of buffer zone management rights to local communities (community forest management)	Makira Natural Park	New implementation	Wildlife Conservation Society (WCS)	Subsistence shifting cultivation farmers	2005 (temporary protection granted to Makira Natural Park): 2012 (definive protection granted to Makira Natural Park), 2014 (transfer of management rights for buffer zone)	Still in place	1995-2015	Humid evergreen forest	"Old-growth forest: Mature unlogged forest; Secondary forest: Forest regrowth originating from a shifting cultivation fallow field, not cultivated for at least 5 years; Degraded forest: Old-growth forest under exploitation for timber extraction, and/or burned as a result of fire escape from a nearby shifting cultivation field.". (Page 8)	https://scholar.google.ch/scholar?hl=es&as_sdt=0%2C5&q=Effects+of+protected+area+establishment+and+cash+crop+price+dynamics+on+land+use+transitions+1990%E2%80%932017+in+north-eastern+Madagascar&btnG=
		8	16	Llopis (2019-2)	Llopis, J. C., P. C. Harimalala, R. Bär, A. Heinimann, Z. H. Rabemananjara and J. G. Zaehringer	Effects of protected area establishment and cash crop price dynamics on land use transitions 1990–2017 in north-eastern Madagascar	2019	Sustainable agricultural intensiﬁcation; participatory mapping; shifting cultivation; deforestation; protected areas; land use change	Journal of Land Use Science (Volume 14, Issue 1)	Peer-reviewed article	10.1080/1747423X.2019.1625980	Madagascar	Beanana Fokontany, Morafeno commune	Local	Tropical and subtropical moist broadleaf forests	-15.7723	49.4505	Imputed	Centroid of Beanana Fokontany	Empirical - quantitative	N/A	Participatory mapping case study	Field walks	GIS data and satellite imagery analysis	Pre-emptive forest conversion	Securing agricultural land	Reduced forest loss	Terrestrial protected area; REDD+ project; transfer of buffer zone management rights to local communities (community forest management)	Makira Natural Park	New implementation	Wildlife Conservation Society (WCS)	Subsistence shifting cultivation farmers	2005 (temporary protection granted to Makira Natural Park): 2012 (definive protection granted to Makira Natural Park), 2014 (transfer of management rights for buffer zone)	Still in place	1995-2015	Humid evergreen forest	"Old-growth forest: Mature unlogged forest; Secondary forest: Forest regrowth originating from a shifting cultivation fallow field, not cultivated for at least 5 years; Degraded forest: Old-growth forest under exploitation for timber extraction, and/or burned as a result of fire escape from a nearby shifting cultivation field.". (Page 8)	https://scholar.google.ch/scholar?hl=es&as_sdt=0%2C5&q=Effects+of+protected+area+establishment+and+cash+crop+price+dynamics+on+land+use+transitions+1990%E2%80%932017+in+north-eastern+Madagascar&btnG=
		9	17	Lueck (2003a)	Lueck, D. and Jeffrey A. Michael	Preemptive Habitat Destruction under the Endangered Species Act	2003	N/A	The Journal of Law and Economics	Peer-reviewed article	N/A	USA	Coastal Plain and Sandhills regions of North Carolina	Sub-national	Temperate grasslands, savannas and shrublands	35.5415	-79.3724	Imputed	Centroid of North Carolina	Empirical - qualitative	N/A	Economic modelling	Policy documents	Policy review	Preemptive habitat destruction; reduction of age at which forest is harvested	Timber extraction; avoid potential land-use regulations	Not mentioned	Habitat conservation	Endangered Species Act of 1973; Endangered Species Conservation Act of 1969; Redcockaded woodpecker Recovery Plan 1985	Policy update	US federal parliament (Congress); Fish and Wildlife Service	Landowners; developers	1969 (Endangered Species Conservation Act); 1970 (listing of Red-Cockaded Woodpecker); 1973 (Endangered Species Act); 1985 (Red-Cockaded Woodpecker Recovery Plan)	Still in place	1984-1990 (research observations)	Not provided	Not provided	https://scholar.google.ch/scholar?hl=es&as_sdt=0%2C5&q=Preemptive+Habitat+Destruction+under+the+Endangered+Species+Act&btnG=
		9	17	Lueck (2003a)	Lueck, D. and Jeffrey A. Michael	Preemptive Habitat Destruction under the Endangered Species Act	2003	N/A	The Journal of Law and Economics	Peer-reviewed article	N/A	USA	Coastal Plain and Sandhills regions of North Carolina	Sub-national	Temperate grasslands, savannas and shrublands	35.5415	-79.3724	Imputed	Centroid of North Carolina	Empirical - quantitative	N/A	Economic modelling	Forest plot data (from government agency)	Predictive economic modelling	Preemptive habitat destruction; reduction of age at which forest is harvested	Timber extraction; avoid potential land-use regulations	Not mentioned	Habitat conservation	Endangered Species Act of 1973; Endangered Species Conservation Act of 1969; Redcockaded woodpecker Recovery Plan 1985	Policy update	US federal parliament (Congress); Fish and Wildlife Service	Landowners; developers	1969 (Endangered Species Conservation Act); 1970 (listing of Red-Cockaded Woodpecker); 1973 (Endangered Species Act); 1985 (Red-Cockaded Woodpecker Recovery Plan)	Still in place	1984-1990 (research observations)	Not provided	Not provided	https://scholar.google.ch/scholar?hl=es&as_sdt=0%2C5&q=Preemptive+Habitat+Destruction+under+the+Endangered+Species+Act&btnG=
		9	17	Lueck (2003a)	Lueck, D. and Jeffrey A. Michael	Preemptive Habitat Destruction under the Endangered Species Act	2003	N/A	The Journal of Law and Economics	Peer-reviewed article	N/A	USA	Coastal Plain and Sandhills regions of North Carolina	Sub-national	Temperate grasslands, savannas and shrublands	35.5415	-79.3724	Imputed	Centroid of North Carolina	Empirical - quantitative	N/A	Economic modelling	Animal species population data (from government agency)	Predictive economic modelling	Preemptive habitat destruction; reduction of age at which forest is harvested	Timber extraction; avoid potential land-use regulations	Not mentioned	Habitat conservation	Endangered Species Act of 1973; Endangered Species Conservation Act of 1969; Redcockaded woodpecker Recovery Plan 1985	Policy update	US federal parliament (Congress); Fish and Wildlife Service	Landowners; developers	1969 (Endangered Species Conservation Act); 1970 (listing of Red-Cockaded Woodpecker); 1973 (Endangered Species Act); 1985 (Red-Cockaded Woodpecker Recovery Plan)	Still in place	1984-1990 (research observations)	Not provided	Not provided	https://scholar.google.ch/scholar?hl=es&as_sdt=0%2C5&q=Preemptive+Habitat+Destruction+under+the+Endangered+Species+Act&btnG=
		9	17	Lueck (2003a)	Lueck, D. and Jeffrey A. Michael	Preemptive Habitat Destruction under the Endangered Species Act	2003	N/A	The Journal of Law and Economics	Peer-reviewed article	N/A	USA	Coastal Plain and Sandhills regions of North Carolina	Sub-national	Temperate grasslands, savannas and shrublands	35.5415	-79.3724	Imputed	Centroid of North Carolina	Empirical - quantitative	N/A	Economic modelling	Timber market data (unclear source)	Predictive economic modelling	Preemptive habitat destruction; reduction of age at which forest is harvested	Timber extraction; avoid potential land-use regulations	Not mentioned	Habitat conservation	Endangered Species Act of 1973; Endangered Species Conservation Act of 1969; Redcockaded woodpecker Recovery Plan 1985	Policy update	US federal parliament (Congress); Fish and Wildlife Service	Landowners; developers	1969 (Endangered Species Conservation Act); 1970 (listing of Red-Cockaded Woodpecker); 1973 (Endangered Species Act); 1985 (Red-Cockaded Woodpecker Recovery Plan)	Still in place	1984-1990 (research observations)	Not provided	Not provided	https://scholar.google.ch/scholar?hl=es&as_sdt=0%2C5&q=Preemptive+Habitat+Destruction+under+the+Endangered+Species+Act&btnG=
		9	17	Lueck (2003a)	Lueck, D. and Jeffrey A. Michael	Preemptive Habitat Destruction under the Endangered Species Act	2003	N/A	The Journal of Law and Economics	Peer-reviewed article	N/A	USA	Coastal Plain and Sandhills regions of North Carolina	Sub-national	Temperate grasslands, savannas and shrublands	35.5415	-79.3724	Imputed	Centroid of North Carolina	Theoretical	N/A	Economic modelling	Based on their empirical analysis	Predictive theoretical analysis	Preemptive habitat destruction; reduction of age at which forest is harvested	Timber extraction; avoid potential land-use regulations	Not mentioned	Habitat conservation	Endangered Species Act of 1973; Endangered Species Conservation Act of 1969; Redcockaded woodpecker Recovery Plan 1985	Policy update	US federal parliament (Congress); Fish and Wildlife Service	Landowners; developers	1969 (Endangered Species Conservation Act); 1970 (listing of Red-Cockaded Woodpecker); 1973 (Endangered Species Act); 1985 (Red-Cockaded Woodpecker Recovery Plan)	Still in place	1984-1990 (research observations)	Not provided	Not provided	https://scholar.google.ch/scholar?hl=es&as_sdt=0%2C5&q=Preemptive+Habitat+Destruction+under+the+Endangered+Species+Act&btnG=
		9	18	Lueck (2003b)	Lueck, D. and Jeffrey A. Michael	Preemptive Habitat Destruction under the Endangered Species Act	2003	N/A	The Journal of Law and Economics	Peer-reviewed article	N/A	USA	California	Sub-national	Mediterranean Forests, Woodlands & Scrub	37.2461	-119.611	Imputed	Centroid of California	Secondary evidence (from newspaper)	Maura Dolan, Nature at Risk in a Quiet War, L.A. Times, December 20, 1992, at 1A.	N/A	N/A	N/A	Habitat destruction	Avoid costly regulations	Not mentioned	Habitat conservation	Endangered Species Act; and its precursor Endangered Species Conservation Act of 1969	Policy update	US federal parliament (Congress); Fish and Wildlife Service	Not specified	1973 (Endangered Species Act)	Still in place	1992 (reported on that year)	Redcockaded woodpecker habitat; southern pine ecosystems	Not provided	https://scholar.google.ch/scholar?hl=es&as_sdt=0%2C5&q=Preemptive+Habitat+Destruction+under+the+Endangered+Species+Act&btnG=
		9	18	Lueck (2003c)	Lueck, D. and Jeffrey A. Michael	Preemptive Habitat Destruction under the Endangered Species Act	2003	N/A	The Journal of Law and Economics	Peer-reviewed article	N/A	USA	Texas	Sub-national	Temperate Grasslands, Savannas & Shrublands	31.4845	-99.3507	Imputed	Centroid of Texas	Secondary evidence (from book)	Charles I. Mann & Mark L. Plummer, Noah’s Choice: The Future of Endangered Species (1995);	N/A	N/A	N/A	Habitat destruction	Avoid costly regulations	Not mentioned	Habitat conservation	Endangered Species Act; and its precursor Endangered Species Conservation Act of 1969	Policy update	US federal parliament (Congress); Fish and Wildlife Service	Not specified	1973 (Endangered Species Act)	Still in place	1995 (reported on that year)	Golden-cheeked warbler habitat	Not provided	https://scholar.google.ch/scholar?hl=es&as_sdt=0%2C5&q=Preemptive+Habitat+Destruction+under+the+Endangered+Species+Act&btnG=
		10	19	Queensland-1	Mcgrath, C.	End of broadscale clearing in Queensland	2007	N/A	Environmental and Planning Law Journal (Volume 24, Issue 1)	Peer-reviewed article	N/A	Australia	State of Queensland	Sub-national	Tropical and subtropical grasslands, savannas and shrublands; Temperate grasslands, savannas and shrublands	-22.5671	144.546	Imputed	Centroid of State of Queensland	Secondary evidence (from government reports)	Queensland, Department of Natural Resources and Mines (DNRM), Land Cover Change in Queensland 2003-2004: A Statewide Landcover and Trees Study (SLATS) Report (DNRM, 2006)	Policy overview	Policy documents	Policy review	Panic clearing preceding policy change	Agricultural expansion; Pasture expansion	Suggestion aboute reduced forest loss	Habitat conservation	Vegetation Management Act (VMA)	New implementation	Queensland Government	Landholders; farmers	1994 (Land Act);1999 (Vegetation Management Act); 2004 (strict amendment); 2007 (strict amendment entered into force); 2013 (softening amendments)	Still in place	1999–2000, 2002–2003, 2012-2014	Rainforest; shrubby open forest	"Remnant vegetation is deﬁned in the VMA as vegetation, part of which forms the predominant canopy of the vegetation: covering more than 50% of the undisturbed predominant canopy; averaging more than 70% of the vegetation’s undisturbed height; and composed of species characteristic of the vegetation’s undisturbed predominant canopy" (page 5)	https://scholar.google.ch/scholar?cluster=17723500550984200540&hl=es&as_sdt=0,5
		11	20	Middleton (2013)	Middleton, K.	Land Rights and Alien Plants in Dryland Madagascar	2013	N/A	In "Contest for Land in Madagascar." S. Evers, G. Campbell and M. Lambek (eds.). Brill.	Book chapter	10.1163/9789004256231_008	Madagascar	Anjedava village, Marolinta commune	Local	Deserts and xeric shrublands	-25.2493	44.7008	Imputed	Centroid of Anjedava Fokontany	Empirical - qualitative	N/A	Ethnography	Interviews	Institutional ethnography analysis	Cut prematurely in the forest	Agricultural expansion	Not mentioned	Terrestrial protected area	Programme National Foncier (PNF: National Tenure Programme)	Voluntary adoption of policy	Government of Madagascar and World Bank	Villagers	1990s (potential land titling programme)	N/A	not specified	Spiny dry forest	Mature forest; "ancient wood"	https://scholar.google.ch/scholar?hl=es&as_sdt=0%2C5&q=Land+Rights+and+Alien+Plants+in+Dryland+Madagascar&btnG=
		12	21	Milne (2013)	Milne, S.	Under the leopard's skin: Land commodification and the dilemmas of Indigenous communal title in upland Cambodia.	2013	Cambodia; commoditisation; communal land title; Indigeneity; predation	Asia Pacific Viewpoint	Peer-reviewed article	10.1111/apv.12027	Cambodia	O Rona, Sre Lvi and Sre Khtum villages, Keo Seima District, Mondulkiri province; Seima Protection Forest (Keo Seima Wildlife Sanctuary)	Local	Tropical and subtropical dry broadleaf forests	12.4386	106.735	Imputed	Centroid of Keo Seima District	Empirical - qualitative	N/A	Policy impact analysis	Focus group discussions	Qualitative description	Cut forest and take land from within the communal title claim	Acquiring land and land titles	Not mentioned	Land titling programme	Order 01 (aka "leopard skin policy", full official: Order 01 on Measures for Strengthening and Increasing the Effectiveness of the Management of Economic Land Concessions)	New implementation	Prime Minister; Cambodian Government and the Ministry of Land Management, Urban Planning and Construction (MLMUPC)	Outsiders; district governor; district policy chief; other powerful officials	2001 (Cambodia's Land Law); 2012 (Order 01)	Not specified	2005-2012 (2012 research data collection)	Not provided	Not provided	https://scholar.google.ch/scholar?hl=es&as_sdt=0%2C5&q=Under+the+leopard%27s+skin%3A+Land+commodification+and+the+dilemmas+of+Indigenous+communal+title+in+upland+Cambodia.&btnG=
		12	21	Milne (2013)	Milne, S.	Under the leopard's skin: Land commodification and the dilemmas of Indigenous communal title in upland Cambodia.	2013	Cambodia; commoditisation; communal land title; Indigeneity; predation	Asia Pacific Viewpoint	Peer-reviewed article	10.1111/apv.12027	Cambodia	O Rona, Sre Lvi and Sre Khtum villages, Keo Seima District, Mondulkiri province; Seima Protection Forest (Keo Seima Wildlife Sanctuary)	Local	Tropical and subtropical dry broadleaf forests	12.4386	106.735	Imputed	Centroid of Keo Seima District	Empirical - qualitative	N/A	Policy impact analysis	Interviews (semi-structured)	Qualitative description	Cut forest and take land from within the communal title claim	Acquiring land and land titles	Not mentioned	Land titling programme	Order 01 (aka "leopard skin policy", full official: Order 01 on Measures for Strengthening and Increasing the Effectiveness of the Management of Economic Land Concessions)	New implementation	Prime Minister; Cambodian Government and the Ministry of Land Management, Urban Planning and Construction (MLMUPC)	Outsiders; district governor; district policy chief; other powerful officials	2001 (Cambodia's Land Law); 2012 (Order 01)	Not specified	2005-2012 (2012 research data collection)	Not provided	Not provided	https://scholar.google.ch/scholar?hl=es&as_sdt=0%2C5&q=Under+the+leopard%27s+skin%3A+Land+commodification+and+the+dilemmas+of+Indigenous+communal+title+in+upland+Cambodia.&btnG=
		13	22	Nieminen (2021)	Nieminen, E., Salovaara, K., Halme, P. and Kotiaho, J. S.	No evidence of systematic pre-emptive loggings after notifying landowners of their lands’ conservation potential	2021	Environmental policy; Forest conservation; Mire conservation; Panic clearing; Peatland; Private protected area	Ambio	Peer-reviewed article	10.1007/s13280-020-01354-4	Finland	Whole country	National	Boreal forests/taiga	64.4954	26.2708	Imputed	Centroid of Finland	Empirical - quantitative	N/A	Quantitative impact evaluation	Forest plot data (from government agency)	Statistical comparison of timber harvest rates	No anticipatory behaviours found	N/A	Not mentioned	Habitat conservation	Complementary Mire Protection Program (CMPP) based on the Nature Conservation Act (1096/1996)	New implementation	Finland's council of state (Finnish Government)	Landowners	1996 (Forest Act 1093/1996); 2012 (Complementary Mire Protection Program); 2014 (participation made voluntary)	Still in place	2013-2017 (research observations)	Boreal spruce mires; boreal pine mires	"...wooded habitat types occurring on peatlands in the boreal zone, i.e., spruce and pine mires." (page 467)	https://scholar.google.ch/scholar?hl=es&as_sdt=0%2C5&q=No+evidence+of+systematic+pre-emptive+loggings+after+notifying+landowners+of+their+lands%E2%80%99+conservation+potential&btnG=
		14	23	Probst (2020)	Probst, B., A. BenYishay, A. Kontoleon and T. N. P. dos Reis	Impacts of a large-scale titling initiative on deforestation in the Brazilian Amazon	2020	N/A	Nature Sustainability (Volume 3)	Peer-reviewed article	10.1038/s41893-020-0537-2	Brazil	Legal Amazon (comprising all nine Brazilian states in the Amazon basin: Acre, Amapá, Amazonas, Pará, Rondônia, Roraima,Tocantins, Mato Grosso and Maranhão)	Sub-national	Tropical and subtropical moist broadleaf forests	-6.1445	-57.7121	Imputed	Centroid of polygon comprising all 9 Amazon states merged	Empirical - quantitative	N/A	Quantitative impact evaluation	Deforestation data (from government agency)	Regression analysis (Fixed-effects)	Anticipatory behaviour: farmers that possess smaller properties reduce deforestation the year before receiving the title.	Avoiding loss of entitlement to program ("not to jeopardize receiving the title")	For farmers that hold medium plots, deforestation increases substantially in the two years after receiving the title	Land titling programme	Terra Legal programme (TLP) + compliance of Brazil's Forest Code	New implementation	Secretariat for Land Title Regularisation in the Legal Amazon (SERFAL)	Small property farmers	2009 (Terra Legal)	Not specified	2007-2010 and 2011-2016 (research observations)	Biodiversity-rich tropical forests	Not provided	https://scholar.google.ch/scholar?cluster=17915017898961342354&hl=es&as_sdt=0,5
		14	23	Probst (2020)	Probst, B., A. BenYishay, A. Kontoleon and T. N. P. dos Reis	Impacts of a large-scale titling initiative on deforestation in the Brazilian Amazon	2020	N/A	Nature Sustainability (Volume 3)	Peer-reviewed article	10.1038/s41893-020-0537-2	Brazil	Legal Amazon (comprising all nine Brazilian states in the Amazon basin: Acre, Amapá, Amazonas, Pará, Rondônia, Roraima,Tocantins, Mato Grosso and Maranhão)	Sub-national	Tropical and subtropical moist broadleaf forests	-6.1445	-57.7121	Imputed	Centroid of polygon comprising all 9 Amazon states merged	Empirical - quantitative	N/A	Quantitative impact evaluation	Spatially-explicit property data (from government agency)	Regression analysis (Fixed-effects)	Anticipatory behaviour: farmers that possess smaller properties reduce deforestation the year before receiving the title.	Avoiding loss of entitlement to program ("not to jeopardize receiving the title")	For farmers that hold medium plots, deforestation increases substantially in the two years after receiving the title	Land titling programme	Terra Legal programme (TLP) + compliance of Brazil's Forest Code	New implementation	Secretariat for Land Title Regularisation in the Legal Amazon (SERFAL)	Small property farmers	2009 (Terra Legal)	Not specified	2007-2010 and 2011-2016 (research observations)	Biodiversity-rich tropical forests	Not provided	https://scholar.google.ch/scholar?cluster=17915017898961342354&hl=es&as_sdt=0,5
		14	23	Probst (2020)	Probst, B., A. BenYishay, A. Kontoleon and T. N. P. dos Reis	Impacts of a large-scale titling initiative on deforestation in the Brazilian Amazon	2020	N/A	Nature Sustainability (Volume 3)	Peer-reviewed article	10.1038/s41893-020-0537-2	Brazil	Legal Amazon (comprising all nine Brazilian states in the Amazon basin: Acre, Amapá, Amazonas, Pará, Rondônia, Roraima,Tocantins, Mato Grosso and Maranhão)	Sub-national	Tropical and subtropical moist broadleaf forests	-6.1445	-57.7121	Imputed	Centroid of polygon comprising all 9 Amazon states merged	Empirical - quantitative	N/A	Quantitative impact evaluation	Agricultural prices data (from government agency)	Regression analysis (Fixed-effects)	Anticipatory behaviour: farmers that possess smaller properties reduce deforestation the year before receiving the title.	Avoiding loss of entitlement to program ("not to jeopardize receiving the title")	For farmers that hold medium plots, deforestation increases substantially in the two years after receiving the title	Land titling programme	Terra Legal programme (TLP) + compliance of Brazil's Forest Code	New implementation	Secretariat for Land Title Regularisation in the Legal Amazon (SERFAL)	Small property farmers	2009 (Terra Legal)	Not specified	2007-2010 and 2011-2016 (research observations)	Biodiversity-rich tropical forests	Not provided	https://scholar.google.ch/scholar?cluster=17915017898961342354&hl=es&as_sdt=0,5
		15	19	Queensland-1	Reside, A. E., J. Beher, A. J. Cosgrove, M. C. Evans, L. Seabrook, J. L. Silcock, A. S. Wenger and M. Maron	Ecological consequences of land clearing and policy reform in Queensland	2017	Agriculture; Australia; Brigalow Belt; Cape York Peninsula; deforestation; Great Barrier Reef; habitat loss; land use change; threatened species; woodlands	Pacific Conservation Biology (Volume 23, Issue 3)	Peer-reviewed article	10.1071/PC17001	Australia	Great Barrier Reef Catchment, Cape York Peninsula, Brigalow Belt North and South, and Mulga Lands, State of Queensland	Sub-national	Tropical and subtropical grasslands, savannas and shrublands;	-22.5671	144.546	Imputed	Centroid of State of Queensland	Secondary evidence (from government reports)	N/A	Review of ecological consequences of forest clearing	Policy documents	Policy review	Spike in clearing rates due to panic clearing	Agricultural expansion; Pasture expansion	Reduced forest loss	Habitat conservation	Vegetation Management Act (VMA)	New implementation	Queensland Government	Landholders	1999 (Vegetation Management Act); 2004 (strict amendment); 2013 (softening amendments)	Still in place	1999 (positive in 2004-2013 after an introduction of strict amendments)	‘[R]emnant’ (intact or mature) forest or woodland; mulga forest	Several definitions provided (page G)	https://scholar.google.ch/scholar?hl=es&as_sdt=0%2C5&q=Ecological+consequences+of+land+clearing+and+policy+reform+in+Queensland&btnG=
		16	24	Seghezzo (2011)	Seghezzo, L., Volante, J. N., Paruelo, J. M., Somma, D. J., Buliubasich, E. C., Rodríguez, H. E., Gagnon, S. and Hufty, M.	Native Forests and Agriculture in Salta (Argentina): Conflicting Visions of Development	2011	Argentina; deforestation; development paradigms; native forests; Salta	The Journal of Environment & Development (Volume 20, Number 3)	Peer-reviewed article	10.1177/1070496511416915	Argentina	Province of Salta	Sub-national	Tropical and subtropical grasslands, savannas and shrublands	-24.3131	-64.8203	Imputed	Centroid of Salta province	Empirical - qualitative	N/A	Political ecology analysis	Policy documents	Policy review	Provincial governor issued three times more authorizations to clear land than in previous three years combined, while Forest Law was being discussed in Congress	Agricultural expansion; Pasture expansion; Timber extraction	Reduced forest loss	Habitat conservation	Argentina's 'Forest Law', i.e. National Law 26,331; ruling (decree) of the National Supreme Court of Justice; Provincial Law №7,543	New implementation	1) Argentina’s National Congress (parliament); provincial governments; 2) National Supreme Court of Justice	Prrovincial Governor (issuing forest clearing suthorizations); landowners; soybean producers	2007 (Argentina's National Law 26,331, "Forest Law"); 2008 (Provincial Law 7,543); 2008 and 2009 (Court ruling to halt deforestation activities)	Not specified	2007	Native subtropical (dry) forests	Not provided	https://scholar.google.ch/scholar?hl=es&as_sdt=0%2C5&q=Native+Forests+and+Agriculture+in+Salta+%28Argentina%29%3A+Conflicting+Visions+of+Development&btnG=
		16	24	Seghezzo (2011)	Seghezzo, L., Volante, J. N., Paruelo, J. M., Somma, D. J., Buliubasich, E. C., Rodríguez, H. E., Gagnon, S. and Hufty, M.	Native Forests and Agriculture in Salta (Argentina): Conflicting Visions of Development	2011	Argentina; deforestation; development paradigms; native forests; Salta	The Journal of Environment & Development (Volume 20, Number 3)	Peer-reviewed article	10.1177/1070496511416915	Argentina	Province of Salta	Sub-national	Tropical and subtropical grasslands, savannas and shrublands	-24.3131	-64.8203	Imputed	Centroid of Salta province	Empirical - quantitative	N/A	Political ecology analysis	Deforestation data (from government agency)	Descriptive presentation of quantitative data	Provincial governor issued three times more authorizations to clear land than in previous three years combined, while Forest Law was being discussed in Congress	Agricultural expansion; Pasture expansion; Timber extraction	Reduced forest loss	Habitat conservation	Argentina's 'Forest Law', i.e. National Law 26,331; ruling (decree) of the National Supreme Court of Justice; Provincial Law №7,543	New implementation	1) Argentina’s National Congress (parliament); provincial governments; 2) National Supreme Court of Justice	Prrovincial Governor (issuing forest clearing suthorizations); landowners; soybean producers	2007 (Argentina's National Law 26,331, "Forest Law"); 2008 (Provincial Law 7,543); 2008 and 2009 (Court ruling to halt deforestation activities)	Not specified	2007	Native subtropical (dry) forests	Not provided	https://scholar.google.ch/scholar?hl=es&as_sdt=0%2C5&q=Native+Forests+and+Agriculture+in+Salta+%28Argentina%29%3A+Conflicting+Visions+of+Development&btnG=
		17	25	Simmons (2018a-1)	Simmons, B. A., E. A. Law, R. Marcos-Martinez, B. A. Bryan, C. McAlpine and K. A. Wilson	Spatial and temporal patterns of land clearing during policy change	2018	Environmental policy; Deforestation; Panic clearing; Pattern analysis; Policy response; Vegetation Management Act	Land Use Policy (Volume 75)	Peer-reviewed article	10.1016/j.landusepol.2018.03.049	Australia	Brigalow Belt South (BBS), Queensland	Sub-national	Tropical and subtropical grasslands, savannas, and shrublands	-25.955	149.463	Imputed	Centroid of Brigalow Belt South	Empirical - quantitative	N/A	Spatially-based statistical analysis	Land clearing data (from government agency)	Principal component analysis (on spatial characteristics)	Pre-emptive and atypical clearings; Panic clearing: responded to anticipated regulations by immediately increasing previous clearing practices on their land	Pasture expansion	Reduced forest loss	Habitat conservation	Vegetation Management Act (VMA)	New implementation; policy amendment	Queensland Government	Landholders; farmers	1999 (Vegetation Management Act); 2004 (strict amendment); 2007 (strict amendment entered into force); 2013 (softening amendments)	Still in place	1999–2000 and 2002–2003	Tropical savannah; rainforest	Not provided	https://scholar.google.ch/scholar?hl=es&as_sdt=0%2C5&q=Spatial+and+temporal+patterns+of+land+clearing+during+policy+change&btnG=
		17	25	Simmons (2018a-1)	Simmons, B. A., E. A. Law, R. Marcos-Martinez, B. A. Bryan, C. McAlpine and K. A. Wilson	Spatial and temporal patterns of land clearing during policy change	2018	Environmental policy; Deforestation; Panic clearing; Pattern analysis; Policy response; Vegetation Management Act	Land Use Policy (Volume 75)	Peer-reviewed article	10.1016/j.landusepol.2018.03.049	Australia	Brigalow Belt South (BBS), Queensland	Sub-national	Tropical and subtropical grasslands, savannas, and shrublands	-25.955	149.463	Imputed	Centroid of Brigalow Belt South	Empirical - quantitative	N/A	Spatially-based statistical analysis	Land clearing data (from government agency)	Hierarchical cluster analysis	Pre-emptive and atypical clearings; Panic clearing: responded to anticipated regulations by immediately increasing previous clearing practices on their land	Pasture expansion	Reduced forest loss	Habitat conservation	Vegetation Management Act (VMA)	New implementation; policy amendment	Queensland Government	Landholders; farmers	1999 (Vegetation Management Act); 2004 (strict amendment); 2007 (strict amendment entered into force); 2013 (softening amendments)	Still in place	1999–2000 and 2002–2003	Tropical savannah; rainforest	Not provided	https://scholar.google.ch/scholar?hl=es&as_sdt=0%2C5&q=Spatial+and+temporal+patterns+of+land+clearing+during+policy+change&btnG=
		17	26	Simmons (2018a-2)	Simmons, B. A., E. A. Law, R. Marcos-Martinez, B. A. Bryan, C. McAlpine and K. A. Wilson	Spatial and temporal patterns of land clearing during policy change	2018	Environmental policy; Deforestation; Panic clearing; Pattern analysis; Policy response; Vegetation Management Act	Land Use Policy (Volume 75)	Peer-reviewed article	10.1016/j.landusepol.2018.03.049	Australia	Great Barrier Reef catchment (GBRC), Queensland	Sub-national	Tropical and subtropical moist broadleaf forests; Tropical and subtropical grasslands, savannas, and shrublands	-20.7538	146.443	Imputed	Centroid of Great Barrier Reef catchment	Empirical - quantitative	N/A	Spatially-based statistical analysis	Land clearing data (from government agency)	Principal component analysis (on spatial characteristics)	Pre-emptive and atypical clearings; Panic clearing: responded to anticipated regulations by immediately increasing previous clearing practices on their land	Pasture expansion	Reduced forest loss	Habitat conservation	Vegetation Management Act (VMA)	New implementation; policy amendment	Queensland Government	Landholders; farmers	1999 (Vegetation Management Act); 2004 (strict amendment); 2007 (strict amendment entered into force); 2013 (softening amendments)	Still in place	1999–2000 and 2002–2003	Tropical savannah; rainforest	Not provided	https://scholar.google.ch/scholar?hl=es&as_sdt=0%2C5&q=Spatial+and+temporal+patterns+of+land+clearing+during+policy+change&btnG=
		17	26	Simmons (2018a-2)	Simmons, B. A., E. A. Law, R. Marcos-Martinez, B. A. Bryan, C. McAlpine and K. A. Wilson	Spatial and temporal patterns of land clearing during policy change	2018	Environmental policy; Deforestation; Panic clearing; Pattern analysis; Policy response; Vegetation Management Act	Land Use Policy (Volume 75)	Peer-reviewed article	10.1016/j.landusepol.2018.03.049	Australia	Great Barrier Reef catchment (GBRC), Queensland	Sub-national	Tropical and subtropical moist broadleaf forests; Tropical and subtropical grasslands, savannas, and shrublands	-20.7538	146.443	Imputed	Centroid of Great Barrier Reef catchment	Empirical - quantitative	N/A	Spatially-based statistical analysis	Land clearing data (from government agency)	Hierarchical cluster analysis	Pre-emptive and atypical clearings; Panic clearing: responded to anticipated regulations by immediately increasing previous clearing practices on their land	Pasture expansion	Reduced forest loss	Habitat conservation	Vegetation Management Act (VMA)	New implementation; policy amendment	Queensland Government	Landholders; farmers	1999 (Vegetation Management Act); 2004 (strict amendment); 2007 (strict amendment entered into force); 2013 (softening amendments)	Still in place	1999–2000 and 2002–2003	Tropical savannah; rainforest	Not provided	https://scholar.google.ch/scholar?hl=es&as_sdt=0%2C5&q=Spatial+and+temporal+patterns+of+land+clearing+during+policy+change&btnG=
		17	27	Simmons (2018a-3)	Simmons, B. A., E. A. Law, R. Marcos-Martinez, B. A. Bryan, C. McAlpine and K. A. Wilson	Spatial and temporal patterns of land clearing during policy change	2018	Environmental policy; Deforestation; Panic clearing; Pattern analysis; Policy response; Vegetation Management Act	Land Use Policy (Volume 75)	Peer-reviewed article	10.1016/j.landusepol.2018.03.049	Australia	South Eastern Queensland (SEQ), Queensland	Sub-national	Temperate Broadleaf & Mixed Forests	-26.2233	152.319	Imputed	Centroid of South Eastern Queensland	Empirical - quantitative	N/A	Spatially-based statistical analysis	Land clearing data (from government agency)	Principal component analysis (on spatial characteristics)	Pre-emptive and atypical clearings; Panic clearing: responded to anticipated regulations by immediately increasing previous clearing practices on their land	Pasture, settlement, mining, infrastructure and commercial agricultural expansion	Reduced forest loss	Habitat conservation	Vegetation Management Act (VMA)	New implementation; policy amendment	Queensland Government	Landholders; farmers	1999 (Vegetation Management Act); 2004 (strict amendment); 2007 (strict amendment entered into force); 2013 (softening amendments)	Still in place	1999–2000 and 2002–2003	Tropical savannah; rainforest	Not provided	https://scholar.google.ch/scholar?hl=es&as_sdt=0%2C5&q=Spatial+and+temporal+patterns+of+land+clearing+during+policy+change&btnG=
		17	27	Simmons (2018a-3)	Simmons, B. A., E. A. Law, R. Marcos-Martinez, B. A. Bryan, C. McAlpine and K. A. Wilson	Spatial and temporal patterns of land clearing during policy change	2018	Environmental policy; Deforestation; Panic clearing; Pattern analysis; Policy response; Vegetation Management Act	Land Use Policy (Volume 75)	Peer-reviewed article	10.1016/j.landusepol.2018.03.049	Australia	South Eastern Queensland (SEQ), Queensland	Sub-national	Temperate Broadleaf & Mixed Forests	-26.2233	152.319	Imputed	Centroid of South Eastern Queensland	Empirical - quantitative	N/A	Spatially-based statistical analysis	Land clearing data (from government agency)	Hierarchical cluster analysis	Pre-emptive and atypical clearings; Panic clearing: responded to anticipated regulations by immediately increasing previous clearing practices on their land	Pasture, settlement, mining, infrastructure and commercial agricultural expansion	Reduced forest loss	Habitat conservation	Vegetation Management Act (VMA)	New implementation; policy amendment	Queensland Government	Landholders; farmers	1999 (Vegetation Management Act); 2004 (strict amendment); 2007 (strict amendment entered into force); 2013 (softening amendments)	Still in place	1999–2000 and 2002–2003	Tropical savannah; rainforest	Not provided	https://scholar.google.ch/scholar?hl=es&as_sdt=0%2C5&q=Spatial+and+temporal+patterns+of+land+clearing+during+policy+change&btnG=
		17	28	Simmons (2018a-4)	Simmons, B. A., E. A. Law, R. Marcos-Martinez, B. A. Bryan, C. McAlpine and K. A. Wilson	Spatial and temporal patterns of land clearing during policy change	2018	Environmental policy; Deforestation; Panic clearing; Pattern analysis; Policy response; Vegetation Management Act	Land Use Policy (Volume 75)	Peer-reviewed article	10.1016/j.landusepol.2018.03.049	Australia	Cape York Peninsula (CYP), Queensland	Sub-national	Tropical and subtropical grasslands, savannas, and shrublands	-14.0076	143.005	Imputed	Centroid of Cape York Peninsula	Empirical - quantitative	N/A	Spatially-based statistical analysis	Land clearing data (from government agency)	Principal component analysis (on spatial characteristics)	Pre-emptive and atypical clearings; Panic clearing: responded to anticipated regulations by immediately increasing previous clearing practices on their land	Pasture and infrastructure expansion	Reduced forest loss	Habitat conservation	Vegetation Management Act (VMA)	New implementation; policy amendment	Queensland Government	Landholders; farmers	1999 (Vegetation Management Act); 2004 (strict amendment); 2007 (strict amendment entered into force); 2013 (softening amendments)	Still in place	1999–2000 and 2002–2003	Tropical savannah; rainforest	Not provided	https://scholar.google.ch/scholar?hl=es&as_sdt=0%2C5&q=Spatial+and+temporal+patterns+of+land+clearing+during+policy+change&btnG=
		17	28	Simmons (2018a-4)	Simmons, B. A., E. A. Law, R. Marcos-Martinez, B. A. Bryan, C. McAlpine and K. A. Wilson	Spatial and temporal patterns of land clearing during policy change	2018	Environmental policy; Deforestation; Panic clearing; Pattern analysis; Policy response; Vegetation Management Act	Land Use Policy (Volume 75)	Peer-reviewed article	10.1016/j.landusepol.2018.03.049	Australia	Cape York Peninsula (CYP), Queensland	Sub-national	Tropical and subtropical grasslands, savannas, and shrublands	-14.0076	143.005	Imputed	Centroid of Cape York Peninsula	Empirical - quantitative	N/A	Spatially-based statistical analysis	Land clearing data (from government agency)	Hierarchical cluster analysis	Pre-emptive and atypical clearings; Panic clearing: responded to anticipated regulations by immediately increasing previous clearing practices on their land	Pasture and infrastructure expansion	Reduced forest loss	Habitat conservation	Vegetation Management Act (VMA)	New implementation; policy amendment	Queensland Government	Landholders; farmers	1999 (Vegetation Management Act); 2004 (strict amendment); 2007 (strict amendment entered into force); 2013 (softening amendments)	Still in place	1999–2000 and 2002–2003	Tropical savannah; rainforest	Not provided	https://scholar.google.ch/scholar?hl=es&as_sdt=0%2C5&q=Spatial+and+temporal+patterns+of+land+clearing+during+policy+change&btnG=
		18	25	Simmons (2018b)	Simmons, B. A., K. A. Wilson, R. Marcos-Martinez, B. A. Bryan, O. Holland and E. A. Law	Effectiveness of regulatory policy in curbing deforestation in a biodiversity hotspot	2018	Australia; causal inference; covariate matching; land clearing; policy impact; impact evaluation; social norms	Environmental Research Letters (Volume 13, Number 12)	Peer-reviewed article	10.1088/1748-9326/aae7f9	Australia	Brigalow Belt South (BBS), State of Queensland	Sub-national	Tropical and subtropical grasslands, savannas, and shrublands	-25.955	149.463	Imputed	Centroid of Brigalow Belt South	Empirical - quantitative	N/A	Quantitative impact evaluation	Deforestation data (from government agency)	Matching methods (covariate matching)	The continued deforestation immediately following the passing of the policy reflects spikes in pre-emptive deforestation rates (‘panic clearing’).	Pasture expansion	The policy was successful, on average, at reducing deforestation of remnant vegetation.	Habitat conservation	Vegetation Management Act (VMA)	New implementation; policy amendment	Queensland Government	Landholders; farmers; graziers	1999 (Vegetation Management Act)	Still in place	1997 (estimation started) -2016	Not provided	"Remnant vegetation is defined by the Act as an old-growth native tree or plant (excluding grasses and mangroves) covering ‘more than 50% of the undisturbed predominant canopy and averaging more than 70% of the vegetation’s undisturbed height’ (Vegetation Management Act 1999 Qld 2015, sch 5)." (Page 2).	https://scholar.google.ch/scholar?hl=es&as_sdt=0%2C5&q=Effectiveness+of+regulatory+policy+in+curbing+deforestation+in+a+biodiversity+hotspot&btnG=
		19	25	Simmons (2018c)	Simmons, B. A., R. Marcos-Martinez, E. A. Law, B. A. Bryan and K. A. Wilson	Frequent policy uncertainty can negate the beneﬁts of forest conservation policy	2018	Australia; Environmental policy; Forest transition; Perverse outcomes; Policy impact; Remnant vegetation	Environmental Science and Policy (Volume 89)	Peer-reviewed article	10.1016/j.envsci.2018.09.011	Australia	Brigalow Belt South (BBS), State of Queensland	Sub-national	Tropical and subtropical grasslands, savannas, and shrublands	-25.955	149.463	Imputed	Centroid of Brigalow Belt South	Empirical - quantitative	N/A	Quantitative impact evaluation	Forest cover change data (from government agency)	Regression analysis	Pre-emptive deforestation; clearing or panic clearing	Pasture expansion	Reduced forest loss (although the positive impacts were negated due to anticipatory behaviours)	Habitat conservation	Vegetation Management Act (VMA)	New implementation; policy amendment	Queensland Government	Landholders	1999 (Vegetation Management Act); 2004 (strict amendment); 2007 (strict amendment entered into force); 2013 (softening amendments)	Still in place	1999 (research observation 1991-2014)	Dry and alluvial eucalypt woodlands and acacia forests (e.g. brigalow, Acacia harpophylla).	"These woodlands are frequently structured as ‘open’ woodlands or forests, containing a diverse composition of plant species and generally maintaining shrub- or low tree-layers (Lucas et al., 2014)." (Page 402).	https://scholar.google.ch/scholar?hl=es&as_sdt=0%2C5&q=Frequent+policy+uncertainty+can+negate+the+bene%EF%AC%81ts+of+forest+conservation+policy&btnG=
		19	25	Simmons (2018c)	Simmons, B. A., R. Marcos-Martinez, E. A. Law, B. A. Bryan and K. A. Wilson	Frequent policy uncertainty can negate the beneﬁts of forest conservation policy	2018	Australia; Environmental policy; Forest transition; Perverse outcomes; Policy impact; Remnant vegetation	Environmental Science and Policy (Volume 89)	Peer-reviewed article	10.1016/j.envsci.2018.09.011	Australia	Brigalow Belt South (BBS), State of Queensland	Sub-national	Tropical and subtropical grasslands, savannas, and shrublands	-25.955	149.463	Imputed	Centroid of Brigalow Belt South	Empirical - quantitative	N/A	Quantitative impact evaluation	Forest cover change data (from government agency)	Bayesian structural modelling	Pre-emptive deforestation; clearing or panic clearing	Pasture expansion	Reduced forest loss (although the positive impacts were negated due to anticipatory behaviours)	Habitat conservation	Vegetation Management Act (VMA)	New implementation; policy amendment	Queensland Government	Landholders	1999 (Vegetation Management Act); 2004 (strict amendment); 2007 (strict amendment entered into force); 2013 (softening amendments)	Still in place	1999 (research observation 1991-2014)	Dry and alluvial eucalypt woodlands and acacia forests (e.g. brigalow, Acacia harpophylla).	"These woodlands are frequently structured as ‘open’ woodlands or forests, containing a diverse composition of plant species and generally maintaining shrub- or low tree-layers (Lucas et al., 2014)." (Page 402).	https://scholar.google.ch/scholar?hl=es&as_sdt=0%2C5&q=Frequent+policy+uncertainty+can+negate+the+bene%EF%AC%81ts+of+forest+conservation+policy&btnG=
		20	29	Stroup (1995a)	Stroup, R, L.	The Endangered Species Act: Making Innocent Species the Enemy	1995	N/A	Property and Environment Research Center (PERC) Policy Series (Issue number PS-3)	Working paper	N/A	USA	7200 acres of land in Pender County, North Carolina	Local	Temperate grasslands, savannas and shrublands	34.5252	-77.9072	Imputed	Obtained coordinates for Pender County from this website: https://geloky.com/geocoding/place/Pender+County+United+States	Empirical - qualitative	N/A	Policy overview	Policy documents	Policy review	Shortened timber harvest rotation (40-year instead of 75 or 80-year rotation)	Timber extraction; avoid liabilities	Shortened timber harvest rotation lengths	Habitat conservation	Endangered Species Act (ESA)	Policy update	US federal parliament (Congress); Fish and Wildlife Service	Landowner	1973 (Endangered Species Act)	Still in place	1991 and beyond	Red-cockaded woodpeckers habitat	Not provided	https://scholar.google.ch/scholar?hl=es&as_sdt=0%2C5&q=The+Endangered+Species+Act%3A+Making+Innocent+Species+the+Enemy&btnG=
		20	30	Stroup (1995b)	Stroup, R, L.	The Endangered Species Act: Making Innocent Species the Enemy	1995	N/A	Property and Environment Research Center (PERC) Policy Series (Issue number PS-3)	Working paper	N/A	USA	Texas	Sub-national	Temperate Grasslands, Savannas & Shrublands	31.4845	-99.3507	Imputed	Centroid of Texas	Secondary evidence (from organisational report not found)	Larry McKinney, "Reauthorizing the Endangered Species ActCIncentives for Rural Landowners," in Building Economic Incentives Into the Endangered Species Act (Washington, DC: Defenders of Wildlife, May 1994), p. 74.	N/A	N/A	N/A	"[...] more habitat for the black-capped vireo, and especially the golden-cheeked warbler, has been lost in those areas of Texas since the listing of these birds than would have been lost without the Endangered Species Act at all."	Not specified	Not mentioned	Habitat conservation	Endangered Species Act (ESA)	Policy update	US federal parliament (Congress); Fish and Wildlife Service	Not specified	1973 (Endangered Species Act)	Still in place	1991 and beyond	Black-capped vireo and golden-cheeked warbler habitat	Not provided	https://scholar.google.ch/scholar?hl=es&as_sdt=0%2C5&q=The+Endangered+Species+Act%3A+Making+Innocent+Species+the+Enemy&btnG=
		21	19	Queensland-1	Taylor, M.	Bushland destruction rapidly increasing in Queensland	2015	N/A	World Wildlife Fund (WWF), Briefing 2015	Organisational report	N/A	Australia	State of Queensland (particularly Great Barrier Reef)	Sub-national	Tropical and subtropical moist broadleaf forests; Tropical and subtropical grasslands, savannas, and shrublands	-22.5671	144.546	Imputed	Centroid of State of Queensland	Empirical - qualitative	N/A	Policy overview	Policy documents	Policy review	Panic clearing in response to new controls over High Value Regrowth of 2009; anticipation of the change of government;	Agricultural expansion; Pasture expansion	Reduced forest loss	Habitat conservation	Vegetation Management Act (VMA) and amendments + government change	New implementation; policy amendment	Queensland Government	Landholders; landowners	1999 (Vegetation Management Act); 2004 (strict amendment); end of 2006 (strict amendment entered into force:total ban on broadscale clearing); 2009 (restrictions on clearing of High Value Regrowth); 2013 (softening amendments)	Still in place	1999; 2009; observations - mid-2014 until July 2015	Mulga forests	Mature or intact forest and bushland; remnant vegetation	https://scholar.google.ch/scholar?hl=es&as_sdt=0%2C5&q=Bushland+destruction+rapidly+increasing+in%C2%A0Queensland+Martin+Taylor%2C+WWF-Australia&btnG=
		21	19	Queensland-1	Taylor, M.	Bushland destruction rapidly increasing in Queensland	2015	N/A	World Wildlife Fund (WWF), Briefing 2015	Organisational report	N/A	Australia	State of Queensland (particularly Great Barrier Reef)	Sub-national	Tropical and subtropical moist broadleaf forests; Tropical and subtropical grasslands, savannas, and shrublands	-22.5671	144.546	Imputed	Centroid of State of Queensland	Empirical - quantitative	N/A	Policy overview	Deforestation data (from government agency)	Descriptive presentation of quantitative data	Panic clearing in response to new controls over High Value Regrowth of 2009; anticipation of the change of government;	Agricultural expansion; Pasture expansion	Reduced forest loss	Habitat conservation	Vegetation Management Act (VMA) and amendments + government change	New implementation; policy amendment	Queensland Government	Landholders; landowners	1999 (Vegetation Management Act); 2004 (strict amendment); end of 2006 (strict amendment entered into force:total ban on broadscale clearing); 2009 (restrictions on clearing of High Value Regrowth); 2013 (softening amendments)	Still in place	1999; 2009; observations - mid-2014 until July 2015	Mulga forests	Mature or intact forest and bushland; remnant vegetation	https://scholar.google.ch/scholar?hl=es&as_sdt=0%2C5&q=Bushland+destruction+rapidly+increasing+in%C2%A0Queensland+Martin+Taylor%2C+WWF-Australia&btnG=
		22	31	Tomich (1995)	Tomich, T. P. and M. Van Noordwijk	What Drives Deforestation in Sumatra?	1995	N/A	Regional Symposium on "Montane Mainland Southeast Asia in Transition" Chiang Mai, Thailand, 13-16 November 1995	Conference proceedings	N/A	Indonesia	Sumatra	Sub-national	Tropical and subtropical moist broadleaf forests	-0.422952	101.441	Imputed	Centroid of Sumatra	Theoretical	N/A	Historical overview	Case studies (from scientific literature)	Hypothesis formulation based on case study review	"Where communal forest land has to be cleared before ir can claimed by individual families, this tenure arrangement accelerates deforestation" (page 8); "Even teh expectaion of new projects can accelerate forest conversion as a preemptive strategy to retain control of the land" (page 9)	Agricultural expansion; Timber extraction	Not mentioned	Customary land tenure arrangements; development projects	No (Hypothetical research)	New implementation	Hypothetical research	Smallholders (individual families); large-scale private enterprises	N/A	N/A	N/A	Tropical forest	Not provided	https://scholar.google.ch/scholar?hl=es&as_sdt=0%2C5&q=What+Drives+Deforestation+in+Sumatra%3F&btnG=
		23	32	Wren-Lewis (2020)	Wren-Lewis, L., L. Becerra-Valbuena and K. Houngbedj	Formalizing land rights can reduce forest loss: Experimental evidence from Benin	2020	N/A	Science Advances (Volume 6, Number 26)	Peer-reviewed article	10.1126/sciadv.abb6914	Benin	Whole country	National	Tropical and subtropical grasslands, savannas, and shrublands	9.64122	2.32874	Imputed	Centroid of Benin	Empirical - quantitative	N/A	Quantitative impact evaluation	Forest cover change data (from publicly available source)	Regression analysis (Ordinary Least Squares and Spatial)	No anticipatory behaviours found	N/A	Reduced forest loss	Land titling programme	Plans Fonciers Ruraux (PFR)	New implementation	Government of Benin with support of the Millenium Challenge Corporation (MCC)	Villagers, farmers	1993 (piloting of Plans Fonciers Ruraux program); 2009 (scale-up of Plans Fonciers Ruraux program)	Not specified	2001-2017 (research observations)	Not provided	Not provided	https://scholar.google.ch/scholar?hl=es&as_sdt=0%2C5&q=Formalizing+land+rights+can+reduce+forest+loss%3A+Experimental+evidence+from+Benin&btnG=
		23	32	Wren-Lewis (2020)	Wren-Lewis, L., L. Becerra-Valbuena and K. Houngbedj	Formalizing land rights can reduce forest loss: Experimental evidence from Benin	2020	N/A	Science Advances (Volume 6, Number 26)	Peer-reviewed article	10.1126/sciadv.abb6914	Benin	Whole country	National	Tropical and subtropical grasslands, savannas, and shrublands	9.64122	2.32874	Imputed	Centroid of Benin	Empirical - quantitative	N/A	Quantitative impact evaluation	Fire data (from publicly available source)	Regression analysis (Ordinary Least Squares and Poisson)	No anticipatory behaviours found	N/A	Reduced forest loss	Land titling programme	Plans Fonciers Ruraux (PFR)	New implementation	Government of Benin with support of the Millenium Challenge Corporation (MCC)	Villagers, farmers	1993 (piloting of Plans Fonciers Ruraux program); 2009 (scale-up of Plans Fonciers Ruraux program)	Not specified	2001-2017 (research observations)	Not provided	Not provided	https://scholar.google.ch/scholar?hl=es&as_sdt=0%2C5&q=Formalizing+land+rights+can+reduce+forest+loss%3A+Experimental+evidence+from+Benin&btnG=
		23	32	Wren-Lewis (2020)	Wren-Lewis, L., L. Becerra-Valbuena and K. Houngbedj	Formalizing land rights can reduce forest loss: Experimental evidence from Benin	2020	N/A	Science Advances (Volume 6, Number 26)	Peer-reviewed article	10.1126/sciadv.abb6914	Benin	Whole country	National	Tropical and subtropical grasslands, savannas, and shrublands	9.64122	2.32874	Imputed	Centroid of Benin	Empirical - quantitative	N/A	Quantitative impact evaluation	Surveys (household-level)	Regression analysis (Ordinary Least Squares and Poisson)	No anticipatory behaviours found	N/A	Reduced forest loss	Land titling programme	Plans Fonciers Ruraux (PFR)	New implementation	Government of Benin with support of the Millenium Challenge Corporation (MCC)	Villagers, farmers	1993 (piloting of Plans Fonciers Ruraux program); 2009 (scale-up of Plans Fonciers Ruraux program)	Not specified	2001-2017 (research observations)	Not provided	Not provided	https://scholar.google.ch/scholar?hl=es&as_sdt=0%2C5&q=Formalizing+land+rights+can+reduce+forest+loss%3A+Experimental+evidence+from+Benin&btnG=
		23	32	Wren-Lewis (2020)	Wren-Lewis, L., L. Becerra-Valbuena and K. Houngbedj	Formalizing land rights can reduce forest loss: Experimental evidence from Benin	2020	N/A	Science Advances (Volume 6, Number 26)	Peer-reviewed article	10.1126/sciadv.abb6914	Benin	Whole country	National	Tropical and subtropical grasslands, savannas, and shrublands	9.64122	2.32874	Imputed	Centroid of Benin	Empirical - qualitative	N/A	Quantitative impact evaluation	Interviews (qualitative)	Qualitative description	No anticipatory behaviours found	N/A	Reduced forest loss	Land titling programme	Plans Fonciers Ruraux (PFR)	New implementation	Government of Benin with support of the Millenium Challenge Corporation (MCC)	Villagers, farmers	1993 (piloting of Plans Fonciers Ruraux program); 2009 (scale-up of Plans Fonciers Ruraux program)	Not specified	2001-2017 (research observations)	Not provided	Not provided	https://scholar.google.ch/scholar?hl=es&as_sdt=0%2C5&q=Formalizing+land+rights+can+reduce+forest+loss%3A+Experimental+evidence+from+Benin&btnG=
		24	33	Zhang (2004)	Zhang, D.	Endangered species and timber harvesting: the case of red-cockaded woodpeckers	2004	N/A	Economic Inquiry (Volume 42, Issue 1)	Peer-reviewed article	10.1093/ei/cbh051	USA	32 counties in the sandhills and coastal areas of South and North Carolina	Sub-national	Temperate grasslands, savannas and shrublands	34.9197	-79.9524	Imputed	Centroid of polygon comprising South and North Carolina merged	Empirical - quantitative	N/A	Behaviour analysis	Surveys (landholder)	Behavioural modelling	Preemptive actions aimed at destrocing potential habitat, so property value can be protected from land use limitations	Timber extraction; avoid land use limitations	Not mentioned	Habitat conservation	Endangered Species Act (ESA)	Policy update	US federal parliament (Congress); Fish and Wildlife Service	Forest landowners	1970 (listing of Red-Cockaded Woodpecker); 1973 (Endangered Species Act)	Still in place	not specified	Red-cockaded woodpeckers habitat	Not provided	https://scholar.google.ch/scholar?hl=es&as_sdt=0%2C5&q=Endangered+species+and+timber+harvesting%3A+the+case+of+red-cockaded+woodpeckers&btnG=
		24	33	Zhang (2004)	Zhang, D.	Endangered species and timber harvesting: the case of red-cockaded woodpeckers	2004	N/A	Economic Inquiry (Volume 42, Issue 1)	Peer-reviewed article	10.1093/ei/cbh051	USA	32 counties in the sandhills and coastal areas of South and North Carolina	Sub-national	Temperate grasslands, savannas and shrublands	34.9197	-79.9524	Imputed	Centroid of polygon comprising South and North Carolina merged	Theoretical	N/A	Behaviour analysis	Surveys (landholder)	Theoretical framework elaboration	Preemptive actions aimed at destrocing potential habitat, so property value can be protected from land use limitations	Timber extraction; avoid land use limitations	Not mentioned	Habitat conservation	Endangered Species Act (ESA)	Policy update	US federal parliament (Congress); Fish and Wildlife Service	Forest landowners	1970 (listing of Red-Cockaded Woodpecker); 1973 (Endangered Species Act)	Still in place	not specified	Red-cockaded woodpeckers habitat	Not provided	https://scholar.google.ch/scholar?hl=es&as_sdt=0%2C5&q=Endangered+species+and+timber+harvesting%3A+the+case+of+red-cockaded+woodpeckers&btnG=
