# Supplementary material for: Evidence of anticipatory forest use behaviours under policy introduction: a systematic map protocol
Source: Environ Evid. 2023 Sep 26;12:20. doi: 10.1186/s13750-023-00307-0 (PMC11116263; doi:10.1186/s13750-023-00307-0)
Supplement: Supplementary file 4 — Additional file 4. List of organisational websites for grey literature searches. [file 13750_2023_307_MOESM4_ESM.xlsx]

## Sheet: Organisational_websites
Organisation	URL for publication
1 Trillion Trees	https://www.1t.org/resources
Abdul Latif Jameel Poverty Action Lab (J-PAL) - Publications	https://www.povertyactionlab.org/publications
Abdul Latif Jameel Poverty Action Lab (J-PAL) - Evaluations	https://www.povertyactionlab.org/evaluations
Africa Biodiversity Collaborative Group	https://abcg.org/all-publications/
African Forest Forum (AFF)	https://afforum.org/publications/
Agricultural European Innovation Partnership (EIP-AGRI)	https://ec.europa.eu/eip/agriculture/en/publications
Agricultural Research for Development (CIRAD)	https://agritrop.cirad.fr/
AidData – open data for international development	https://www.aiddata.org/publications
BiodiversityLinks - USAID	https://biodiversitylinks.org/library/
Center for Effective Global Action (CEGA)	https://cega.berkeley.edu/our-resources/
Centre for International Forestry Research (CIFOR)	https://www.cifor.org/knowledge/
Climate Change Agriculture and Food Security (CCAFS)	https://ccafs.cgiar.org/publications/
Climate Focus	https://climatefocus.com/publications
ClimateLinks	https://www.climatelinks.org/resources
Conservation International [news]	https://www.conservation.org/blog/
Consultative Group on International Agricultural Research (CGIAR)	https://www.cgiar.org/research/publications/
Convention for Biological Diversity	https://www.cbd.int/information/publications.shtml
Ecoagriculture Partners	https://ecoagriculture.org/resources/publications/
Environment for Development Network (EfD)	https://www.efdinitiative.org/publications
Environmental Defense Fund	https://www.edf.org/docs
European Commission Joint Research Centre	https://ec.europa.eu/jrc/en/publications-list
European Environment Agency (EEA)	https://www.eea.europa.eu/publications
European Forest Institute (EFI)	https://efi.int/publications-bank
Ford Foundation	https://www.fordfoundation.org/work/learning/
Forest Research	https://www.forestresearch.gov.uk/?s=&type=publication
Forests Trees and Agroforestry	https://www.foreststreesagroforestry.org/publications/
GIZ (German Aid Agency)	https://publikationen.giz.de/esearcha/browse.tt.html
Global Landscapes Forum	https://www.globallandscapesforum.org/publications/
GRID Arendal	https://www.grida.no/publications
Health and Environment Alliance	https://www.env-health.org/category/publications/
Innovations for Poverty Action (IPA)	https://www.poverty-action.org/publications
Institute for European Environmental Policy (IEEP)	https://ieep.eu/publications
International Center for Tropical Agriculture (CIAT)	https://ciat.cgiar.org/publications/ciat-library-resources/
International Initiative for Impact Evaluation (3ie)	https://www.3ieimpact.org/evidence-hub/publications
International Initiative for Impact Evaluation (3ie) Development Evidence Portal	https://developmentevidence.3ieimpact.org/
International Institute for Environment and Development (IIED)	https://pubs.iied.org/
International Institute for Sustainable Development (IISD) Articles	https://www.iisd.org/articles
International Institute for Sustainable Development (IISD) Publications	https://www.iisd.org/publications
International Policy Research Institute (IFPRI)	https://www.ifpri.org/publications/search
International Tropical Timber Organziation (ITTO)	https://www.itto.int/resources/?resType=publications
International Union for Conservation of Nature (IUCN)	https://portals.iucn.org/library/dir/publications-list
International Union of Forest Research Organizations (IUFRO)	https://www.iufro.org/publications/
Land Portal	https://www.landportal.org/library
LandLinks - USAID	https://land-links.org/evaluations-and-research/
Natureserve	https://www.natureserve.org/publications
Open Development - Mekong	https://data.opendevelopmentmekong.net/library_record/
Rainforest Alliance	https://www.rainforest-alliance.org/
Rare	https://rare.org/stories-and-impact/
Resources for the Future (RFF)	https://www.rff.org/publications/all-publications/
South Asian Network for Development and Environmental Economics (SANDEE)	http://www.sandeeonline.org/publicationdisp_main.php
Technical Centre for Agricultural and Rural Cooperation (CTA)	https://cgspace.cgiar.org/handle/10568/42211
The Centre for Forests and People (RECOFTC)	https://www.recoftc.org/publications
The Nature Conservancy	https://www.nature.org/en-us/what-we-do/our-insights/reports/
Tropenbos International	https://www.tropenbos.org/resources/publications
UN Decade on Restoration	https://www.decadeonrestoration.org/publications
UNEP World Conservation Monitoring Center	https://resources.unep-wcmc.org/
United Nations Environment Programme (UNEP)	https://www.unep.org/publications-data
United States Environmental Protection Agency	https://www.epa.gov/nscep
WeForest	https://www.weforest.org/page/newsroom?field_blog_category_tid=All&field_blog_project_reference_target_id=All
Wildlife Conservation Society (WCS)	https://www.wcs.org/about-us/literature
Women Organizing for Change in Agriculture and Natural Resource Management (WOCAN)	https://www.wocan.org/resources/
Women’s Environments and Development Organization (WEDO)	https://wedo.org/resources/
World Agroforestry Center (ICRAF)	https://www.worldagroforestry.org/publications-all
World Bank	https://openknowledge.worldbank.org/
World Business Council on Sustainable Development (WBCSD)	https://www.wbcsd.org/Overview/Resources
World Resources Institute (WRI) - Resources	https://www.wri.org/resources
World Wildlife Fund (WWF)	https://www.worldwildlife.org/publications
