# Supplementary material for: Evidence of anticipatory forest use behaviours under policy introduction: a systematic map protocol
Source: Environ Evid. 2023 Sep 26;12:20. doi: 10.1186/s13750-023-00307-0 (PMC11116263; doi:10.1186/s13750-023-00307-0)
Supplement: Supplementary file 6 — Additional file 6. Results from citation chasing test. [file 13750_2023_307_MOESM6_ESM.xlsx]

## Sheet: Hoja1
						Backward citation chase (references)*				Forward citation chase (citations)*
General ID Article	Title	Year	Journal / Publisher / Edited book	Full citation	DOI	Citationchaser	Manually**	Web of Science Core Collection	Scopus	Citationchaser	Web of Science Core Collection***	Scopus	Google Scholar
1	Contentious Land Change in the Amazon's Arc of Deforestation	2012	Annals of the American Association of Geographers (Volume 102, Issue 1)	Aldrich, S., R. Walker, C. Simmons, M. Caldas and S. Perz (2012). Contentious Land Change in the Amazon's Arc of Deforestation. Annals of the Association of American Geographers 102(1): 103-128.	10.1080/00045608.2011.620501	125	213	208	213	73	72 (65)	72	124
2	Land Reform Policies, the Sources of Violent Conflict, and Implications for Deforestation in the Brazilian Amazon	2000	Journal of Environmental Economics and Management (Volume 39, Issue 2)	Alston, L. J., G. D. Libecap and B. Mueller (2000). Land Reform Policies, the Sources of Violent Conflict, and Implications for Deforestation in the Brazilian Amazon. Journal of Environmental Economics and Management 39(2): 162-188.	10.1006/jeem.1999.1103	17	40	41	40	285	176 (154)	190	419
3	Effect of oil palm sustainability certification on deforestation and fire in Indonesia	2018	Proceedings of the National Academy of Sciences (Volume 115, number 1)	Carlson, K. M., R. Heilmayr, H. K. Gibbs, P. Noojipady, D. N. Burns, D. C. Morton, N. F. Walker, G. D. Paoli and C. Kremen (2018). Effect of oil palm sustainability certification on deforestation and fire in Indonesia. Proceedings of the National Academy of Sciences 115(1): 121-126.	10.1073/pnas.1704728114	47	62	61	62	163	142 (139)	151	274
4	Payment for Environment Services to Promote Compliance with Brazil’s Forest Code: The Case of “Produtores de Água e Floresta”	2020	Sustainability (Volume 12, Issue 19)	Fiorini, A. C. O., M. Swisher and F. E. Putz (2020). Payment for Environment Services to Promote Compliance with Brazil’s Forest Code: The Case of “Produtores de Água e Floresta”. Sustainability 12(19): 8138.	10.3390/su12198138	72	88	88	88	3	3 (3)	3	4
5	New Actions and Existing Policies: The Implementation and Impacts of Order 01.	2015	The NGO Forum on Cambodia	Grimsditch, M. and L. Schoenberger (2015). New Actions and Existing Policies: The Implementation and Impacts of Order 01. Phnom Penh, Cambodia, The NGO Forum on Cambodia, Land and Livelihoods Program.	No DOI	NF	66 (10)	NF	NF	NF	NF	NF	54
6	Beyond the Lens of Conservation. Malagasy and Swiss Imaginations of One Another.	2015	Beyond the Lens of Conservation. Malagasy and Swiss Imaginations of One Another.	Keller, E. (2015). Beyond the Lens of Conservation. Malagasy and Swiss Imaginations of One Another. New York and Oxford, Berghahn Books. 244 pp.	No DOI	NF	238 (45)	NF	238	NF	NF	17	37
7	Is the Endangered Species Act Endangering Species?	2006	NBER Working Papers Series	List, J. A., Margolis, M. and Osgood, D. E. (2006) Nber Working Paper Series Is the Endangered Species Act Endangering Species? 12777. doi: 10.3386/w12777	10.3386/w12777	19	26	NF	nf	14	NF	NF	53
8	Effects of protected area establishment and cash crop price dynamics on land use transitions 1990–2017 in north-eastern Madagascar	2019	Journal of Land Use Science (Volume 14, Issue 1)	Llopis, J. C., P. C. Harimalala, R. Bär, A. Heinimann, Z. H. Rabemananjara and J. G. Zaehringer (2019). Effects of protected area establishment and cash crop price dynamics on land use transitions 1990–2017 in north-eastern Madagascar. Journal of Land Use Science 14(1): 52-80.	10.1080/1747423X.2019.1625979	128	142	141	142	23	21 (21)	21	30
9	Preemptive Habitat Destruction under the Endangered Species Act	2003	The Journal of Law and Economics	Lueck, D. and Jeffrey A. Michael (2003). Preemptive Habitat Destruction under the Endangered Species Act. The Journal of Law and Economics 46(1): 27-60.	10.1086/344670	35	55	55	55	162	123 (109)	133	322
10	End of broadscale clearing in Queensland	2007	Environmental and Planning Law Journal (Volume 24, Issue 1)	Mcgrath, C. (2007). End of Broadscale Clearing in Queensland. Environmental and Planning Law Journal 24(1): 5-13.	No DOI	NF	83	NF	83	NF	NF	19	27
11	Land Rights and Alien Plants in Dryland Madagascar	2013	Contest for Land in Madagascar. S. Evers, G. Campbell and M. Lambek.	Middleton, K. (2013). Land Rights and Alien Plants in Dryland Madagascar. Contest for Land in Madagascar. S. Evers, G. Campbell and M. Lambek. Leiden, Brill: 141-170.	10.1163/9789004256231_008	0	80	NF	81	1	NF	3	4
12	Under the leopard's skin: Land commodification and the dilemmas of Indigenous communal title in upland Cambodia.	2013	Asia Pacific Viewpoint	Milne, S. (2013). Under the leopard's skin: Land commodification and the dilemmas of Indigenous communal title in upland Cambodia. Asia Pacific Viewpoint 54(3): 323-339.	10.1111/apv.12027	14	41	41	41	66	61 (55)	68	122
13	No evidence of systematic pre-emptive loggings after notifying landowners of their lands’ conservation potential	2021	Ambio	Nieminen, E., Salovaara, K., Halme, P. and Kotiaho, J. S. (2021) ‘No evidence of systematic pre-emptive loggings after notifying landowners of their lands’ conservation potential’, Ambio. Springer Netherlands, 50(2), pp. 465–474. doi: 10.1007/s13280-020-01354-4.	10.1007/s13280-020-01354-4	36	45	44	45	1	0	0	0
14	Impacts of a large-scale titling initiative on deforestation in the Brazilian Amazon	2020	Nature Sustainability (Volume 3)	Probst, B., A. BenYishay, A. Kontoleon and T. N. P. dos Reis (2020). Impacts of a large-scale titling initiative on deforestation in the Brazilian Amazon. Nature Sustainability 3(12): 1019-1026.	10.1038/s41893-020-0537-2	30	42	42	42	13	13 (13)	12	20
15	Ecological consequences of land clearing and policy reform in Queensland	2017	Pacific Conservation Biology (Volume 23, Issue 3)	Reside, A. E., J. Beher, A. J. Cosgrove, M. C. Evans, L. Seabrook, J. L. Silcock, A. S. Wenger and M. Maron (2017). Ecological consequences of land clearing and policy reform in Queensland. Pacific Conservation Biology 23(3): 219-230.	10.1071/PC17001	59	84	84	84	54	NF	50	91
16	Native Forests and Agriculture in Salta (Argentina): Conflicting Visions of Development	2011	The Journal of Environment & Development (Volume 20, Number 3)	Seghezzo, L., Volante, J. N., Paruelo, J. M., Somma, D. J., Buliubasich, E. C., Rodríguez, H. E., Gagnon, S. and Hufty, M. (2011) ‘Native forests and agriculture in Salta (Argentina): Conflicting visions of development’, Journal of Environment and Development, 20(3), pp. 251–277. doi: 10.1177/1070496511416915.	10.1177/1070496511416915	56	80	80	80	74	77 (74)	72	136
17	Effectiveness of regulatory policy in curbing deforestation in a biodiversity hotspot	2018	Environmental Research Letters (Volume 13, Number 12)	Simmons, B. A., K. A. Wilson, R. Marcos-Martinez, B. A. Bryan, O. Holland and E. A. Law (2018). Effectiveness of regulatory policy in curbing deforestation in a biodiversity hotspot. Environmental Research Letters 13(12): 124003.	10.1088/1748-9326/aae7f9	54	69	62	69	15	11 (11)	13	21
18	Spatial and temporal patterns of land clearing during policy change	2018	Land Use Policy (Volume 75)	Simmons, B. A., E. A. Law, R. Marcos-Martinez, B. A. Bryan, C. McAlpine and K. A. Wilson (2018). Spatial and temporal patterns of land clearing during policy change. Land Use Policy 75: 399-410.	10.1016/j.landusepol.2018.03.049	77	98	94	98	27	24 (24)	25	43
19	Frequent policy uncertainty can negate the beneﬁts of forest conservation policy	2018	Environmental Science and Policy (Volume 89)	Simmons, B. A., R. Marcos-Martinez, E. A. Law, B. A. Bryan and K. A. Wilson (2018). Frequent policy uncertainty can negate the benefits of forest conservation policy. Environmental Science & Policy 89: 401-411.	10.1016/j.envsci.2018.09.011	80	95	89	95	18	18 (18)	19	28
20	The Endangered Species Act: Making Innocent Species the Enemy	1995	PERC Policy Series (Issue number PS-3)	Stroup, R, L. (1995). The Endangered Species Act: Making Innocent Species the Enemy. April 1995 (PS-3), series editor Shaw, J, S.	No DOI	NF	21	NF	NF	NF	NF	NF	42
21	Bushland destruction rapidly increasing in Queensland Martin Taylor, WWF-Australia	2015	World Wildlife Fund (WWF)	Taylor, M. (2015). WWF Briefing – Bushland destruction rapidly increasing in Queensland, WWF-Australia.	No DOI	NF	48	NF	NF	NF	NF	NF	11
22	What Drives Deforestation in Sumatra?	1995	Regional Symposium on "Montane Mainland Southeast Asia in Transition" Chiang Mai, Thailand, 13-16 November 1995	Tomich, T. P. and M. Van Noordwijk (1995). What drives deforestation in Sumatra? Paper presented at the Regional Symposium on “Montane Mainland Southeast Asia in Transition” Chiang Mai, Thailand, 13-16 November 1995. Chiang Mai, Thailand.	No DOI	NF	16	NF	NF	NF	NF	NF	33
23	Formalizing land rights can reduce forest loss: Experimental evidence from Benin	2020	Science Advances (Volume 6, Number 26)	Wren-Lewis, L., L. Becerra-Valbuena and K. Houngbedji (2020). Formalizing land rights can reduce forest loss: Experimental evidence from Benin. Science Advances 6(26): eabb6914.	10.1126/sciadv.abb6914	48	56	56	56	6	6 (6)	7	12
24	Endangered species and timber harvesting: the case of red-cockaded woodpeckers	2004	Economic Inquiry (Volume 42, Issue 1)	Zhang, D. (2004). Endangered Species and Timber Harvesting: The Case of Red-Cockaded Woodpeckers. Economic Inquiry 42 (1), pp. 150-165	10.1093/ei/cbh051	13	38	37	38	39	27 (25)	31	66
					TOTAL	910	1826 (1577)	1223	1650	1037	774 (717)	906	1973
						*: All searches conducted on 14.06.2022
						**: Outside parentheses, all references in the full book or report; inside parentheses, only the references in the relevant book or report chapter.
						***: Outside parentheses, all citations found; inside parentheses, only citations with full bibliographic information.
						NF: Study not found.
